# Supplementary material for: Huangqin Qingre Chubi Capsule inhibits rheumatoid arthritis by regulating intestinal flora and improving intestinal barrier
Source: Front Pharmacol. 2024 Jun 26;15:1422245. doi: 10.3389/fphar.2024.1422245 (PMC11233690; doi:10.3389/fphar.2024.1422245)
Supplement: Supplementary file 1 [file DataSheet7.XLSX]

## Sheet: Sheet1
Figure7 A
IL-β ELISA
	1.Standard hole
	Concentration（pg/ml)	Rep 1	Rep 2	Ave (OD)			Sample		Rep 1	Rep 2	Rep 3	Ave (OD)	Sample		Rep 1	Rep 2	Rep 3	Ave (OD)	Sample		Rep 1	Rep 2	Rep 3	Ave (OD)	Sample		Rep 1	Rep 2	Rep 3	Ave (OD)	Sample		Rep 1	Rep 2	Rep 3	Ave (OD)	Sample		Rep 1	Rep 2	Rep 3	Ave (OD)
450nm	90pg/ml	1.052	1.019	1.0355			Normal 1	450nm	0.264	0.278	0.258	0.266667	CIA mice 1	450nm	0.441	0.431	0.448	0.44	LPS-L1	450nm	0.498	0.482	0.486	0.488667	LPS-M1	450nm	0.564	0.547	0.559	0.556667	LPS-H1	450nm	0.635	0.623	0.628	0.628667	Negative control1	450nm	0.451	0.432	0.441	0.441333
calibration value		0.984	0.951	0.9675				calibration value	0.195	0.209	0.189	0.197667		calibration value	0.372	0.362	0.379	0.371		calibration value	0.429	0.413	0.417	0.419667		calibration value	0.495	0.478	0.49	0.487667		calibration value	0.566	0.554	0.559	0.559667		calibration value	0.382	0.363	0.372	0.372333
450nm	60pg/ml	0.639	0.641	0.64			Normal 2	450nm	0.242	0.264	0.251	0.252333	CIA mice 2	450nm	0.442	0.436	0.458	0.445333	LPS-L2	450nm	0.482	0.498	0.483	0.487667	LPS-M2	450nm	0.547	0.557	0.547	0.550333	LPS-H2	450nm	0.623	0.616	0.62	0.619667	Negative control2	450nm	0.435	0.433	0.445	0.437667
calibration value		0.571	0.573	0.572				calibration value	0.173	0.195	0.182	0.183333		calibration value	0.373	0.367	0.389	0.376333		calibration value	0.413	0.429	0.414	0.418667		calibration value	0.478	0.488	0.478	0.481333		calibration value	0.554	0.547	0.551	0.550667		calibration value	0.366	0.364	0.376	0.368667
450nm	30pg/ml	0.328	0.331	0.3295			Normal 3	450nm	0.256	0.253	0.242	0.250333	CIA mice 3	450nm	0.446	0.432	0.435	0.437667	LPS-L3	450nm	0.481	0.484	0.48	0.481667	LPS-M3	450nm	0.556	0.566	0.558	0.56	LPS-H3	450nm	0.619	0.622	0.621	0.620667	Negative control3	450nm	0.456	0.437	0.427	0.44
calibration value		0.26	0.263	0.2615				calibration value	0.187	0.184	0.173	0.181333		calibration value	0.377	0.363	0.366	0.368667		calibration value	0.412	0.415	0.411	0.412667		calibration value	0.487	0.497	0.489	0.491		calibration value	0.55	0.553	0.552	0.551667		calibration value	0.387	0.368	0.358	0.371
450nm	15pg/ml	0.199	0.194	0.1965
calibration value		0.131	0.126	0.1285
450nm	7.5pg/ml	0.135	0.136	0.1355
calibration value		0.067	0.068	0.0675
450nm	blank	0.068	0.07	0.069
calibration value		0	0	0
Standard curve
Con.（pg/ml)	90	60	30	15	7.5		y = 0.0109x - 0.0402_x000b_	Sample 1						Sample 2						Sample 3
Ave (OD)	0.9675	0.572	0.2615	0.1285	0.0675		Group	OD calibration value	OD calibration value	OD calibration value	Ave OD1	Concentration of sample（pg/ml)	Final con.（ng/ml)	OD calibration value	OD calibration value	OD calibration value	Ave OD2	Concentration of sample（pg/ml)	Final con.（ng/ml)	OD calibration value	OD calibration value	OD calibration value	Ave OD3	Concentration of sample（pg/ml)	Final con.（ng/ml)	SD(OD)	SD(Concentration)
							Normal	0.195	0.209	0.189	0.197667	21.8226	0.109113	0.173	0.195	0.182	0.183333	20.5076	0.102538	0.187	0.184	0.173	0.181333	20.3242	0.101621	0.00890901	0.0040867
							CIA mice	0.372	0.362	0.379	0.371	37.7248	0.188624	0.373	0.367	0.389	0.376333	38.2141	0.19107	0.377	0.363	0.366	0.368667	37.5107	0.187554	0.00392994	0.00180273
							CIA mice+LPS-L	0.429	0.413	0.417	0.419667	42.1896	0.210948	0.413	0.429	0.414	0.418667	42.0979	0.210489	0.412	0.415	0.411	0.412667	41.5474	0.207737	0.00378594	0.00173667
							CIA mice+LPS-M	0.495	0.478	0.49	0.487667	48.4281	0.242141	0.478	0.488	0.478	0.481333	47.8471	0.239235	0.487	0.497	0.489	0.491	48.7339	0.24367	0.00491031	0.00225243
							CIA mice+LPS-H	0.566	0.554	0.559	0.559667	55.0336	0.275168	0.554	0.547	0.551	0.550667	54.208	0.27104	0.55	0.553	0.552	0.551667	54.2997	0.271498	0.00493288	0.00226279
							Negative control	0.382	0.363	0.372	0.372333	37.8471	0.189235	0.366	0.364	0.376	0.368667	37.5107	0.187554	0.387	0.368	0.358	0.371	37.7248	0.188624	0.00185592	0.00085134
							Note : Sample 5 times diluted
IL-6 ELISA
	1.Standard hole
	Concentration（pg/ml)	Rep 1	Rep 2	Ave (OD)			Sample		Rep 1	Rep 2	Rep 3	Ave (OD)	Sample		Rep 1	Rep 2	Rep 3	Ave (OD)	Sample		Rep 1	Rep 2	Rep 3	Ave (OD)	Sample		Rep 1	Rep 2	Rep 3	Ave (OD)	Sample		Rep 1	Rep 2	Rep 3	Ave (OD)	Sample		Rep 1	Rep 2	Rep 3	Ave (OD)
450nm	120pg/ml	1.584	1.619	1.6015			Normal 1	450nm	0.264	0.248	0.258	0.256667	CIA mice 1	450nm	0.421	0.431	0.448	0.433333	LPS-L1	450nm	0.498	0.482	0.486	0.488667	LPS-M1	450nm	0.564	0.547	0.559	0.556667	LPS-H1	450nm	0.635	0.623	0.628	0.628667	Negative control1	450nm	0.421	0.422	0.441	0.428
calibration value		1.522	1.557	1.5395				calibration value	0.203	0.187	0.197	0.195667		calibration value	0.36	0.37	0.387	0.372333		calibration value	0.437	0.421	0.425	0.427667		calibration value	0.503	0.486	0.498	0.495667		calibration value	0.574	0.562	0.567	0.567667		calibration value	0.36	0.361	0.38	0.367
450nm	80pg/ml	1.039	1.091	1.065			Normal 2	450nm	0.242	0.244	0.251	0.245667	CIA mice 2	450nm	0.442	0.436	0.428	0.435333	LPS-L2	450nm	0.482	0.498	0.483	0.487667	LPS-M2	450nm	0.547	0.557	0.547	0.550333	LPS-H2	450nm	0.623	0.616	0.62	0.619667	Negative control2	450nm	0.435	0.433	0.425	0.431
calibration value		0.977	1.029	1.003				calibration value	0.181	0.183	0.19	0.184667		calibration value	0.381	0.375	0.367	0.374333		calibration value	0.421	0.437	0.422	0.426667		calibration value	0.486	0.496	0.486	0.489333		calibration value	0.562	0.555	0.559	0.558667		calibration value	0.374	0.372	0.364	0.37
450nm	40pg/ml	0.485	0.492	0.4885			Normal 3	450nm	0.236	0.253	0.242	0.243667	CIA mice 3	450nm	0.446	0.432	0.435	0.437667	LPS-L3	450nm	0.481	0.484	0.48	0.481667	LPS-M3	450nm	0.556	0.566	0.558	0.56	LPS-H3	450nm	0.619	0.622	0.621	0.620667	Negative control3	450nm	0.426	0.437	0.427	0.43
calibration value		0.423	0.43	0.4265				calibration value	0.175	0.192	0.181	0.182667		calibration value	0.385	0.371	0.374	0.376667		calibration value	0.42	0.423	0.419	0.420667		calibration value	0.495	0.505	0.497	0.499		calibration value	0.558	0.561	0.56	0.559667		calibration value	0.365	0.376	0.366	0.369
450nm	20pg/ml	0.226	0.25	0.238
calibration value		0.164	0.188	0.176
450nm	10pg/ml	0.135	0.136	0.1355
calibration value		0.073	0.074	0.0735
450nm	blank	0.062	0.06	0.061
calibration value		0	0	0
Standard curve
Con.（pg/ml)	120	80	40	20	10		y = 0.0135x - 0.0864	Sample 1						Sample 2						Sample 3
Ave (OD)	1.5395	1.003	0.4265	0.176	0.0735		Group	OD calibration value	OD calibration value	OD calibration value	Ave OD1	Concentration of sample（pg/ml)	Final con.（ng/ml)	OD calibration value	OD calibration value	OD calibration value	Ave OD2	Concentration of sample（pg/ml)	Final con.（ng/ml)	OD calibration value	OD calibration value	OD calibration value	Ave OD3	Concentration of sample（pg/ml)	Final con.（ng/ml)	SD(OD)	SD(Concentration)
							Normal	0.203	0.187	0.197	0.195667	20.8938	0.104469	0.181	0.183	0.19	0.184667	20.079	0.100395	0.175	0.192	0.181	0.182667	19.9309	0.0996543	0.007	0.00259259
							CIA mice	0.36	0.37	0.387	0.372333	33.9802	0.169901	0.381	0.375	0.367	0.374333	34.1284	0.170642	0.385	0.371	0.374	0.376667	34.3012	0.171506	0.0021688	0.00080326
							CIA mice+LPS-L	0.437	0.421	0.425	0.427667	38.079	0.190395	0.421	0.437	0.422	0.426667	38.0049	0.190025	0.42	0.423	0.419	0.420667	37.5605	0.187802	0.00378594	0.0014022
							CIA mice+LPS-M	0.503	0.486	0.498	0.495667	43.116	0.21558	0.486	0.496	0.486	0.489333	42.6469	0.213235	0.495	0.505	0.497	0.499	43.363	0.216815	0.00491031	0.00181863
							CIA mice+LPS-H	0.574	0.562	0.567	0.567667	48.4494	0.242247	0.562	0.555	0.559	0.558667	47.7827	0.238914	0.558	0.561	0.56	0.559667	47.8568	0.239284	0.00493288	0.00182699
							Negative control	0.36	0.361	0.38	0.367	33.5852	0.167926	0.374	0.372	0.364	0.37	33.8074	0.169037	0.365	0.376	0.366	0.369	33.7333	0.168667	0.00152753	0.00056575
							Note : Sample 5 times diluted
IL-8 ELISA
	1.Standard hole
	Concentration（pg/ml)	Rep 1	Rep 2	Ave (OD)			Sample		Rep 1	Rep 2	Rep 3	Ave (OD)	Sample		Rep 1	Rep 2	Rep 3	Ave (OD)	Sample		Rep 1	Rep 2	Rep 3	Ave (OD)	Sample		Rep 1	Rep 2	Rep 3	Ave (OD)	Sample		Rep 1	Rep 2	Rep 3	Ave (OD)	Sample		Rep 1	Rep 2	Rep 3	Ave (OD)
450nm	180pg/ml	1.265	1.125	1.195			Normal 1	450nm	0.264	0.278	0.257	0.266333	CIA mice 1	450nm	0.426	0.431	0.448	0.435	LPS-L1	450nm	0.498	0.482	0.486	0.488667	LPS-M1	450nm	0.567	0.547	0.556	0.556667	LPS-H1	450nm	0.655	0.643	0.638	0.645333	Negative control1	450nm	0.431	0.422	0.441	0.431333
calibration value		1.203	1.063	1.133				calibration value	0.204	0.218	0.197	0.206333		calibration value	0.366	0.371	0.388	0.375		calibration value	0.438	0.422	0.426	0.428667		calibration value	0.507	0.487	0.496	0.496667		calibration value	0.595	0.583	0.578	0.585333		calibration value	0.371	0.362	0.381	0.371333
450nm	120pg/ml	0.799	0.837	0.818			Normal 2	450nm	0.262	0.254	0.251	0.255667	CIA mice 2	450nm	0.442	0.436	0.438	0.438667	LPS-L2	450nm	0.492	0.498	0.483	0.491	LPS-M2	450nm	0.557	0.571	0.547	0.558333	LPS-H2	450nm	0.643	0.636	0.629	0.636	Negative control2	450nm	0.435	0.443	0.425	0.434333
calibration value		0.737	0.775	0.756				calibration value	0.202	0.194	0.191	0.195667		calibration value	0.382	0.376	0.378	0.378667		calibration value	0.432	0.438	0.423	0.431		calibration value	0.497	0.511	0.487	0.498333		calibration value	0.583	0.576	0.569	0.576		calibration value	0.375	0.383	0.365	0.374333
450nm	60pg/ml	0.398	0.391	0.3945			Normal 3	450nm	0.266	0.253	0.242	0.253667	CIA mice 3	450nm	0.446	0.452	0.435	0.444333	LPS-L3	450nm	0.489	0.484	0.485	0.486	LPS-M3	450nm	0.576	0.566	0.558	0.566667	LPS-H3	450nm	0.639	0.642	0.621	0.634	Negative control3	450nm	0.456	0.438	0.427	0.440333
calibration value		0.336	0.329	0.3325				calibration value	0.206	0.193	0.182	0.193667		calibration value	0.386	0.392	0.375	0.384333		calibration value	0.429	0.424	0.425	0.426		calibration value	0.516	0.506	0.498	0.506667		calibration value	0.579	0.582	0.561	0.574		calibration value	0.396	0.378	0.367	0.380333
450nm	30pg/ml	0.225	0.211	0.218
calibration value		0.163	0.149	0.156
450nm	15pg/ml	0.125	0.124	0.1245
calibration value		0.063	0.062	0.0625
450nm	blank	0.062	0.058	0.06
calibration value		0	0	0
Standard curve
Con.（pg/ml)	180	120	60	30	15		y = 0.0065x - 0.0424_x000b_	Sample 1						Sample 2						Sample 3
Ave (OD)	1.133	0.756	0.3325	0.156	0.0625		Group	OD calibration value	OD calibration value	OD calibration value	Ave OD1	Concentration of sample（pg/ml)	Final con.（ng/ml)	OD calibration value	OD calibration value	OD calibration value	Ave OD2	Concentration of sample（pg/ml)	Final con.（ng/ml)	OD calibration value	OD calibration value	OD calibration value	Ave OD3	Concentration of sample（pg/ml)	Final con.（ng/ml)	SD(OD)	SD(Concentration)
							Normal	0.204	0.218	0.197	0.206333	38.2667	0.191333	0.202	0.194	0.191	0.195667	36.6256	0.183128	0.206	0.193	0.182	0.193667	36.3179	0.18159	0.00680958	0.00523814
							CIA mice	0.366	0.371	0.388	0.375	64.2154	0.321077	0.382	0.376	0.378	0.378667	64.7795	0.323897	0.386	0.392	0.375	0.384333	65.6513	0.328256	0.00470225	0.00361711
							CIA mice+LPS-L	0.438	0.422	0.426	0.428667	72.4718	0.362359	0.432	0.438	0.423	0.431	72.8308	0.364154	0.429	0.424	0.425	0.426	72.0615	0.360308	0.00250185	0.0019245
							CIA mice+LPS-M	0.507	0.487	0.496	0.496667	82.9333	0.414667	0.497	0.511	0.487	0.498333	83.1897	0.415949	0.516	0.506	0.498	0.506667	84.4718	0.422359	0.00535758	0.00412122
							CIA mice+LPS-H	0.595	0.583	0.578	0.585333	96.5744	0.482872	0.583	0.576	0.569	0.576	95.1385	0.475692	0.579	0.582	0.561	0.574	94.8308	0.474154	0.00604918	0.00465322
							Negative control	0.371	0.362	0.381	0.371333	63.6513	0.318256	0.375	0.383	0.365	0.374333	64.1128	0.320564	0.396	0.378	0.367	0.380333	65.0359	0.325179	0.00458258	0.00352506
							Note : Sample 5 times diluted
Figure7 B
TNF-a ELISA
	1.Standard hole
	Concentration（pg/ml)	Rep 1	Rep 2	Ave (OD)			Sample		Rep 1	Rep 2	Rep 3	Ave (OD)	Sample		Rep 1	Rep 2	Rep 3	Ave (OD)	Sample		Rep 1	Rep 2	Rep 3	Ave (OD)	Sample		Rep 1	Rep 2	Rep 3	Ave (OD)	Sample		Rep 1	Rep 2	Rep 3	Ave (OD)	Sample		Rep 1	Rep 2	Rep 3	Ave (OD)
450nm	480pg/ml	1.358	1.316	1.337			Normal 1	450nm	0.282	0.276	0.265	0.274333	CIA mice 1	450nm	0.435	0.426	0.433	0.431333	LPS-L1	450nm	0.508	0.498	0.497	0.873	LPS-M1	450nm	0.582	0.572	0.586	0.58	LPS-H1	450nm	0.646	0.663	0.652	0.653667	Negative control1	450nm	0.424	0.431	0.42	0.425
calibration value		1.303	1.261	1.282				calibration value	0.2255	0.2195	0.2085	0.217833		calibration value	0.3785	0.3695	0.3765	0.374833		calibration value	0.4515	0.4415	0.4405	0.4445		calibration value	0.5255	0.5155	0.5295	0.5235		calibration value	0.5895	0.6065	0.5955	0.597167		calibration value	0.3675	0.3745	0.3635	0.3685
450nm	320pg/ml	0.98	0.915	0.9475			Normal 2	450nm	0.272	0.273	0.264	0.269667	CIA mice 2	450nm	0.442	0.443	0.432	0.439	LPS-L2	450nm	0.498	0.493	0.503	0.498	LPS-M2	450nm	0.573	0.582	0.579	0.578	LPS-H2	450nm	0.642	0.675	0.653	0.656667	Negative control2	450nm	0.434	0.422	0.438	0.431333
calibration value		0.925	0.86	0.8925				calibration value	0.2155	0.2165	0.2075	0.213167		calibration value	0.3855	0.3865	0.3755	0.3825		calibration value	0.4415	0.4365	0.4465	0.4415		calibration value	0.5165	0.5255	0.5225	0.5215		calibration value	0.5855	0.6185	0.5965	0.600167		calibration value	0.3775	0.3655	0.3815	0.374833
450nm	160pg/ml	0.447	0.468	0.4575			Normal 3	450nm	0.273	0.269	0.281	0.274333	CIA mice 3	450nm	0.432	0.425	0.439	0.432	LPS-L3	450nm	0.514	0.518	0.489	0.507	LPS-M3	450nm	0.572	0.576	0.588	0.578667	LPS-H3	450nm	0.675	0.661	0.646	0.660667	Negative control3	450nm	0.435	0.424	0.431	0.43
calibration value		0.392	0.413	0.4025				calibration value	0.2165	0.2125	0.2245	0.217833		calibration value	0.3755	0.3685	0.3825	0.3755		calibration value	0.4575	0.4615	0.4325	0.4505		calibration value	0.5155	0.5195	0.5315	0.522167		calibration value	0.6185	0.6045	0.5895	0.604167		calibration value	0.3785	0.3675	0.3745	0.3735
450nm	80pg/ml	0.273	0.269	0.271			校准值=OD-blank
calibration value		0.218	0.214	0.216
450nm	40pg/ml	0.143	0.136	0.1395
calibration value		0.088	0.081	0.0845
450nm	blank	0.055	0.058	0.0565
calibration value		0	0	0
Standard curve							计算浓度
Con.（pg/ml)	480	320	160	80	40		y = 0.0027x - 0.0159	Sample 1						Sample 2						Sample 3
Ave (OD)	1.282	0.8925	0.4025	0.216	0.0845		Group	OD calibration value	OD calibration value	OD calibration value	Ave OD1	Concentration of sample（pg/ml)	Final con.（ng/ml)	OD calibration value	OD calibration value	OD calibration value	Ave OD2	Concentration of sample（pg/ml)	Final con.（ng/ml)	OD calibration value	OD calibration value	OD calibration value	Ave OD3	Concentration of sample（pg/ml)	Final con.（ng/ml)	SD(OD)	SD(Concentration)
							Normal	0.2255	0.2195	0.2085	0.217833	86.5679	0.43284	0.2155	0.2165	0.2075	0.213167	84.8395	0.424198	0.2165	0.2125	0.2245	0.217833	86.5679	0.43284	0.0026943	0.00498945
							CIA mice	0.3785	0.3695	0.3765	0.374833	144.716	0.72358	0.3855	0.3865	0.3755	0.3825	147.556	0.737778	0.3755	0.3685	0.3825	0.3755	144.963	0.724815	0.004247	0.00786482
							CIA mice+LPS-L	0.4515	0.4415	0.4405	0.4445	170.519	0.852593	0.4415	0.4365	0.4465	0.4415	169.407	0.847037	0.4575	0.4615	0.4325	0.4505	172.741	0.863704	0.00458258	0.00848625
							CIA mice+LPS-M	0.5255	0.5155	0.5295	0.5235	199.778	0.998889	0.5165	0.5255	0.5225	0.5215	199.037	0.995185	0.5155	0.5195	0.5315	0.522167	199.284	0.99642	0.00101835	0.00188583
							CIA mice+LPS-H	0.5895	0.6065	0.5955	0.597167	227.062	1.13531	0.5855	0.6185	0.5965	0.600167	228.173	1.14086	0.6185	0.6045	0.5895	0.604167	229.654	1.14827	0.00351188	0.00650349
							Negative control	0.3675	0.3745	0.3635	0.3685	142.37	0.711852	0.3775	0.3655	0.3815	0.374833	144.716	0.72358	0.3785	0.3675	0.3745	0.3735	144.222	0.721111	0.00333888	0.00618312
							Note : Sample 5 times diluted
Figure7 C
CCK8
	Normal	LPS-5μg/ml	LPS-10μg/ml	LPS-15μg/ml	LPS-20μg/ml	LPS-25μg/ml	BLANK
	2.384	3.465	3.605	3.892	2.751	2.284	0.51
	2.325	3.421	3.653	3.864	2.853	2.236	0.55
	2.421	3.328	3.664	3.932	2.753	2.346	0.53
	2.249	3.313	3.709	3.963	2.864	2.309	0.54
	2.351	3.317	3.784	3.882	2.787	2.417	0.471
AVERAGE	2.346	3.3688	3.683	3.9066	2.8016	2.3184	0.5202
AVERAGE-BLANK	1.8258	2.8486	3.1628	3.3864	2.2814	1.7982
存活率	1	1.56019	1.73228	1.85475	1.24953	0.984883
Figure7 D
MMP3	Normal	RA FLS	RA FLS+LPS-L	RA FLS+LPS-M	RA FLS+LPS-H
Mean	50.347	74.852	82.245	90.147	98.147
	49.998	74.439	82.893	89.898	99.898
	49.672	75.132	83.107	89.972	99.972
	51.422	75.392	83.527	91.322	98.322
	50.345	75.067	83.345	90.344	98.344
average	50.3568	74.9764	83.0234	90.3366	98.9366
SD	0.658137	0.356867	0.496724	0.577131	0.914975
Figure7 E
Fibronectin	Normal	RA FLS	RA FLS+LPS-L	RA FLS+LPS-M	RA FLS+LPS-H
Mean	49.747	73.452	84.545	91.547	99.547
	49.798	74.534	83.493	90.798	99.678
	48.872	74.232	83.787	90.672	99.942
	49.462	73.792	84.727	91.452	98.984
	48.545	74.367	84.645	90.673	98.562
average	49.2848	74.0754	84.2394	91.0284	99.3426
SD	0.553649	0.444075	0.560677	0.434395	0.559349
Figure7 F
	1.Standard hole
	Concentration（pg/ml)	Rep 1	Rep 2	Ave (OD)			Sample		Rep 1	Rep 2	Rep 3	Ave (OD)	Sample		Rep 1	Rep 2	Rep 3	Ave (OD)	Sample		Rep 1	Rep 2	Rep 3	Ave (OD)	Sample		Rep 1	Rep 2	Rep 3	Ave (OD)	Sample		Rep 1	Rep 2	Rep 3	Ave (OD)	Sample		Rep 1	Rep 2	Rep 3	Ave (OD)
450nm	120pg/ml	1.951	1.728	1.8395			Normal1	450nm	0.423	0.439	0.428	0.43	CIA mice1	450nm	0.97	0.965	0.973	0.969333	HQC-L1	450nm	0.821	0.818	0.817	0.873	HQC-M1	450nm	0.624	0.632	0.628	0.628	HQC-H1	450nm	0.526	0.531	0.52	0.525667	Negative control1	450nm	0.924	0.931	0.92	0.925
calibration value		1.889	1.666	1.7775				calibration value	0.36	0.376	0.365	0.367		calibration value	0.907	0.902	0.91	0.906333		calibration value	0.758	0.755	0.754	0.755667		calibration value	0.561	0.569	0.565	0.565		calibration value	0.463	0.468	0.457	0.462667		calibration value	0.861	0.868	0.857	0.862
450nm	80pg/ml	1.17	1.325	1.2475			Normal2	450nm	0.442	0.431	0.424	0.432333	CIA mice2	450nm	0.95	0.943	0.962	0.951667	HQC-L2	450nm	0.812	0.803	0.809	0.808	HQC-M2	450nm	0.613	0.628	0.621	0.620667	HQC-H2	450nm	0.542	0.536	0.53	0.536	Negative control2	450nm	0.934	0.942	0.938	0.938
calibration value		1.108	1.263	1.1855				calibration value	0.379	0.368	0.361	0.369333		calibration value	0.887	0.88	0.899	0.888667		calibration value	0.749	0.74	0.746	0.745		calibration value	0.55	0.565	0.558	0.557667		calibration value	0.479	0.473	0.467	0.473		calibration value	0.871	0.879	0.875	0.875
450nm	40pg/ml	0.616	0.655	0.6355			Normal3	450nm	0.439	0.429	0.441	0.436333	CIA mice3	450nm	0.932	0.945	0.939	0.938667	HQC-L3	450nm	0.811	0.825	0.819	0.818333	HQC-M3	450nm	0.632	0.626	0.633	0.630333	HQC-H3	450nm	0.508	0.513	0.516	0.512333	Negative control3	450nm	0.945	0.954	0.951	0.95
calibration value		0.554	0.593	0.5735				calibration value	0.376	0.366	0.378	0.373333		calibration value	0.869	0.882	0.876	0.875667		calibration value	0.748	0.762	0.756	0.755333		calibration value	0.569	0.563	0.57	0.567333		calibration value	0.445	0.45	0.453	0.449333		calibration value	0.882	0.891	0.888	0.887
450nm	20pg/ml	0.262	0.321	0.2915			校准值=OD-blank
calibration value		0.2	0.259	0.2295
450nm	10pg/ml	0.183	0.209	0.196
calibration value		0.121	0.147	0.134
450nm	blank	0.062	0.064	0.063
calibration value		0	0	0
Standard curve							计算浓度
Con.（pg/ml)	120	80	40	20	10		y = 0.0152x - 0.0404_x000b_	Sample 1						Sample 2						Sample 3
Ave (OD)	1.7775	1.1855	0.5735	0.2295	0.134		Group	OD calibration value	OD calibration value	OD calibration value	Ave OD1	Concentration of sample（pg/ml)	Final con.（ng/ml)	OD calibration value	OD calibration value	OD calibration value	Ave OD2	Concentration of sample（pg/ml)	Final con.（ng/ml)	OD calibration value	OD calibration value	OD calibration value	Ave OD3	Concentration of sample（pg/ml)	Final con.（ng/ml)	SD(OD)	SD(Concentration)
							Normal	0.36	0.376	0.365	0.367	26.8026	0.134013	0.379	0.368	0.361	0.369333	26.9561	0.134781	0.376	0.366	0.378	0.373333	27.2193	0.136096	0.00320301	0.00105362
							CIA mice	0.907	0.902	0.91	0.906333	62.2851	0.311425	0.887	0.88	0.899	0.888667	61.1228	0.305614	0.869	0.882	0.876	0.875667	60.2675	0.301338	0.0153924	0.00506329
							CIA mice+HQC-L	0.758	0.755	0.754	0.755667	52.3728	0.261864	0.749	0.74	0.746	0.745	51.6711	0.258355	0.748	0.762	0.756	0.755333	52.3509	0.261754	0.00606447	0.00199489
							CIA mice+HQC-M	0.561	0.569	0.565	0.565	39.8289	0.199145	0.55	0.565	0.558	0.557667	39.3465	0.196732	0.569	0.563	0.57	0.567333	39.9825	0.199912	0.00504425	0.00165929
							CIA mice+HQC-H	0.463	0.468	0.457	0.462667	33.0965	0.165482	0.479	0.473	0.467	0.473	33.7763	0.168882	0.445	0.45	0.453	0.449333	32.2193	0.161096	0.011865	0.00390295
							Negative control	0.861	0.868	0.857	0.862	59.3684	0.296842	0.871	0.879	0.875	0.875	60.2237	0.301118	0.882	0.891	0.888	0.887	61.0132	0.305066	0.0125033	0.00411294
							Note : Sample 5 times diluted
Figure7 G
	1.Standard hole
	Concentration（pg/ml)	Rep 1	Rep 2	Ave (OD)			Sample		Rep 1	Rep 2	Rep 3	Ave (OD)	Sample		Rep 1	Rep 2	Rep 3	Ave (OD)	Sample		Rep 1	Rep 2	Rep 3	Ave (OD)	Sample		Rep 1	Rep 2	Rep 3	Ave (OD)	Sample		Rep 1	Rep 2	Rep 3	Ave (OD)	Sample		Rep 1	Rep 2	Rep 3	Ave (OD)
450nm	120pg/ml	2.451	2.337	2.394			Normal1	450nm	0.755	0.759	0.763	0.759	CIA mice1	450nm	1.084	0.995	0.973	1.01733	HQC-L1	450nm	0.821	0.818	0.817	0.873	HQC-M1	450nm	0.787	0.773	0.781	0.780333	HQC-H1	450nm	0.753	0.745	0.752	0.75	Negative control1	450nm	1.056	0.955	0.964	0.991667
calibration value		2.384	2.27	2.327				calibration value	0.687	0.691	0.695	0.691		calibration value	1.016	0.927	0.905	0.949333		calibration value	0.753	0.75	0.749	0.750667		calibration value	0.719	0.705	0.713	0.712333		calibration value	0.685	0.677	0.684	0.682		calibration value	0.988	0.887	0.896	0.923667
450nm	80pg/ml	1.663	1.731	1.697			Normal2	450nm	0.745	0.741	0.754	0.746667	CIA mice2	450nm	1.015	0.972	0.982	0.989667	HQC-L2	450nm	0.812	0.803	0.809	0.808	HQC-M2	450nm	0.775	0.768	0.771	0.771333	HQC-H2	450nm	0.762	0.756	0.753	0.757	Negative control2	450nm	0.984	0.962	0.978	0.974667
calibration value		1.596	1.664	1.63				calibration value	0.677	0.673	0.686	0.678667		calibration value	0.947	0.904	0.914	0.921667		calibration value	0.744	0.735	0.741	0.74		calibration value	0.707	0.7	0.703	0.703333		calibration value	0.694	0.688	0.685	0.689		calibration value	0.916	0.894	0.91	0.906667
450nm	40pg/ml	0.885	0.856	0.8705			Normal3	450nm	0.743	0.745	0.732	0.74	CIA mice3	450nm	0.971	1.004	0.969	0.981333	HQC-L3	450nm	0.811	0.825	0.819	0.818333	HQC-M3	450nm	0.762	0.767	0.776	0.768333	HQC-H3	450nm	0.758	0.753	0.746	0.752333	Negative control3	450nm	0.965	0.994	0.971	0.976667
calibration value		0.818	0.789	0.8035				calibration value	0.675	0.677	0.664	0.672		calibration value	0.903	0.936	0.901	0.913333		calibration value	0.743	0.757	0.751	0.750333		calibration value	0.694	0.699	0.708	0.700333		calibration value	0.69	0.685	0.678	0.684333		calibration value	0.897	0.926	0.903	0.908667
450nm	20pg/ml	0.386	0.421	0.4035			校准值=OD-blank
calibration value		0.319	0.354	0.3365
450nm	10pg/ml	0.206	0.211	0.2085
calibration value		0.139	0.144	0.1415
450nm	blank	0.067	0.069	0.068
calibration value		0	0	0
Standard curve							计算浓度
Con.（pg/ml)	120	80	40	20	10		y = 0.0201x - 0.0365	Sample 1						Sample 2						Sample 3
Ave (OD)	2.327	1.63	0.8035	0.3365	0.1415		Group	OD calibration value	OD calibration value	OD calibration value	Ave OD1	Concentration of sample（pg/ml)	Final con.（ng/ml)	OD calibration value	OD calibration value	OD calibration value	Ave OD2	Concentration of sample（pg/ml)	Final con.（ng/ml)	OD calibration value	OD calibration value	OD calibration value	Ave OD3	Concentration of sample（pg/ml)	Final con.（ng/ml)	SD(OD)	SD(Concentration)
							Normal	0.687	0.691	0.695	0.691	36.194	0.18097	0.677	0.673	0.686	0.678667	35.5804	0.177902	0.675	0.677	0.664	0.672	35.2488	0.176244	0.00963981	0.00239796
							CIA mice	1.016	0.927	0.905	0.949333	49.0464	0.245232	0.947	0.904	0.919	0.923333	47.7529	0.238765	0.903	0.936	0.901	0.913333	47.2554	0.236277	0.0185831	0.00462267
							CIA mice+HQC-L	0.753	0.75	0.749	0.750667	39.1625	0.195813	0.744	0.735	0.741	0.74	38.6318	0.193159	0.743	0.757	0.751	0.750333	39.1459	0.19573	0.00606447	0.00150857
							CIA mice+HQC-M	0.719	0.705	0.713	0.712333	37.2554	0.186277	0.707	0.7	0.703	0.703333	36.8076	0.184038	0.694	0.699	0.708	0.700333	36.6584	0.183292	0.006245	0.00155348
							CIA mice+HQC-H	0.685	0.677	0.684	0.682	35.7463	0.178731	0.694	0.688	0.685	0.689	36.0945	0.180473	0.69	0.685	0.678	0.684333	35.8624	0.179312	0.00356423	0.000886623
							Negative control	0.988	0.887	0.896	0.923667	47.7695	0.238847	0.916	0.894	0.91	0.906667	46.9237	0.234619	0.897	0.926	0.903	0.908667	47.0232	0.235116	0.00929157	0.00231134
							Note : Sample 5 times diluted
Figure7H
	1.Standard hole
	Concentration（pg/ml)	Rep 1	Rep 2	Ave (OD)			Sample		Rep 1	Rep 2	Rep 3	Ave (OD)	Sample		Rep 1	Rep 2	Rep 3	Ave (OD)	Sample		Rep 1	Rep 2	Rep 3	Ave (OD)	Sample		Rep 1	Rep 2	Rep 3	Ave (OD)	Sample		Rep 1	Rep 2	Rep 3	Ave (OD)	Sample		Rep 1	Rep 2	Rep 3	Ave (OD)
450nm	120pg/ml	1.828	1.731	1.7795			Normal1	450nm	0.734	0.725	0.733	0.730667	CIA mice1	450nm	0.935	0.946	0.933	0.938	HQC-L1	450nm	0.831	0.848	0.837	0.873	HQC-M1	450nm	0.782	0.772	0.786	0.78	HQC-H1	450nm	0.746	0.743	0.752	0.747	Negative control1	450nm	0.924	0.931	0.92	0.925
calibration value		1.76	1.663	1.7115				calibration value	0.668	0.659	0.667	0.664667		calibration value	0.869	0.88	0.867	0.872		calibration value	0.765	0.782	0.771	0.772667		calibration value	0.716	0.706	0.72	0.714		calibration value	0.68	0.677	0.686	0.681		calibration value	0.858	0.865	0.854	0.859
450nm	80pg/ml	1.172	1.12	1.146			Normal2	450nm	0.722	0.731	0.724	0.725667	CIA mice2	450nm	0.942	0.943	0.952	0.945667	HQC-L2	450nm	0.832	0.843	0.839	0.838	HQC-M2	450nm	0.773	0.782	0.779	0.778	HQC-H2	450nm	0.742	0.75	0.753	0.748333	Negative control2	450nm	0.934	0.942	0.938	0.938
calibration value		1.104	1.052	1.078				calibration value	0.656	0.665	0.658	0.659667		calibration value	0.876	0.877	0.886	0.879667		calibration value	0.766	0.777	0.773	0.772		calibration value	0.707	0.716	0.713	0.712		calibration value	0.676	0.684	0.687	0.682333		calibration value	0.868	0.876	0.872	0.872
450nm	40pg/ml	0.567	0.492	0.5295			Normal3	450nm	0.739	0.729	0.721	0.729667	CIA mice3	450nm	0.932	0.945	0.939	0.938667	HQC-L3	450nm	0.841	0.835	0.829	0.835	HQC-M3	450nm	0.772	0.776	0.78	0.776	HQC-H3	450nm	0.75	0.761	0.746	0.752333	Negative control3	450nm	0.955	0.944	0.931	0.943333
calibration value		0.499	0.424	0.4615				calibration value	0.673	0.663	0.655	0.663667		calibration value	0.866	0.879	0.873	0.872667		calibration value	0.775	0.769	0.763	0.769		calibration value	0.706	0.71	0.714	0.71		calibration value	0.684	0.695	0.68	0.686333		calibration value	0.889	0.878	0.865	0.877333
450nm	20pg/ml	0.293	0.232	0.2625			校准值=OD-blank
calibration value		0.225	0.164	0.1945
450nm	10pg/ml	0.153	0.156	0.1545
calibration value		0.085	0.088	0.0865
450nm	blank	0.068	0.064	0.066
calibration value		0	0	0
Standard curve							计算浓度
Con.（pg/ml)	120	80	40	20	10		y = 0.0149x - 0.0991	Sample 1						Sample 2						Sample 3
Ave (OD)	1.7115	1.078	0.4615	0.1945	0.0865		Group	OD calibration value	OD calibration value	OD calibration value	Ave OD1	Concentration of sample（pg/ml)	Final con.（ng/ml)	OD calibration value	OD calibration value	OD calibration value	Ave OD2	Concentration of sample（pg/ml)	Final con.（ng/ml)	OD calibration value	OD calibration value	OD calibration value	Ave OD3	Concentration of sample（pg/ml)	Final con.（ng/ml)	SD(OD)	SD(Concentration)
							Normal	0.668	0.659	0.667	0.664667	51.2595	0.256298	0.656	0.665	0.658	0.659667	50.9239	0.25462	0.673	0.663	0.655	0.663667	51.1924	0.255962	0.00264575	0.000887836
							CIA mice	0.869	0.88	0.867	0.872	65.1745	0.325872	0.876	0.877	0.886	0.879667	65.689	0.328445	0.866	0.879	0.873	0.872667	65.2192	0.326096	0.004247	0.00142517
							CIA mice+HQC-L	0.765	0.782	0.771	0.772667	58.5078	0.292539	0.766	0.777	0.773	0.772	58.4631	0.292315	0.775	0.769	0.763	0.769	58.2617	0.291309	0.00195316	0.000655421
							CIA mice+HQC-M	0.716	0.706	0.72	0.714	54.5705	0.272852	0.707	0.716	0.713	0.712	54.4362	0.272181	0.706	0.71	0.714	0.71	54.302	0.27151	0.002	0.000671141
							CIA mice+HQC-H	0.68	0.677	0.686	0.681	52.3557	0.261779	0.676	0.684	0.687	0.682333	52.4452	0.262226	0.684	0.695	0.68	0.686333	52.7136	0.263568	0.00277555	0.000931394
							Negative control	0.858	0.865	0.854	0.859	64.302	0.32151	0.868	0.876	0.872	0.872	65.1745	0.325872	0.889	0.878	0.865	0.877333	65.5324	0.327662	0.00943005	0.00316445
							Note : Sample 5 times diluted
Figure7I
	1.Standard hole
	Concentration（pg/ml)	Rep 1	Rep 2	Ave (OD)			Sample		Rep 1	Rep 2	Rep 3	Ave (OD)	Sample		Rep 1	Rep 2	Rep 3	Ave (OD)	Sample		Rep 1	Rep 2	Rep 3	Ave (OD)	Sample		Rep 1	Rep 2	Rep 3	Ave (OD)	Sample		Rep 1	Rep 2	Rep 3	Ave (OD)	Sample		Rep 1	Rep 2	Rep 3	Ave (OD)
450nm	120pg/ml	1.434	1.443	1.4385			Normal1	450nm	0.434	0.415	0.433	0.427333	CIA mice1	450nm	0.715	0.746	0.733	0.731333	HQC-L1	450nm	0.651	0.648	0.637	0.873	HQC-M1	450nm	0.562	0.542	0.556	0.553333	HQC-H1	450nm	0.476	0.443	0.452	0.457	Negative control1	450nm	0.724	0.731	0.72	0.725
calibration value		1.383	1.392	1.3875				calibration value	0.3805	0.3615	0.3795	0.373833		calibration value	0.6615	0.6925	0.6795	0.677833		calibration value	0.5975	0.5945	0.5835	0.591833		calibration value	0.5085	0.4885	0.5025	0.499833		calibration value	0.4225	0.3895	0.3985	0.4035		calibration value	0.6705	0.6775	0.6665	0.6715
450nm	80pg/ml	1.029	1.013	1.021			Normal2	450nm	0.422	0.431	0.444	0.432333	CIA mice2	450nm	0.742	0.723	0.722	0.729	HQC-L2	450nm	0.632	0.643	0.639	0.638	HQC-M2	450nm	0.573	0.552	0.569	0.564667	HQC-H2	450nm	0.462	0.475	0.453	0.463333	Negative control2	450nm	0.734	0.742	0.738	0.738
calibration value		0.978	0.962	0.97				calibration value	0.3685	0.3775	0.3905	0.378833		calibration value	0.6885	0.6695	0.6685	0.6755		calibration value	0.5785	0.5895	0.5855	0.5845		calibration value	0.5195	0.4985	0.5155	0.511167		calibration value	0.4085	0.4215	0.3995	0.409833		calibration value	0.6805	0.6885	0.6845	0.6845
450nm	40pg/ml	0.484	0.525	0.5045			Normal3	450nm	0.439	0.429	0.441	0.436333	CIA mice3	450nm	0.732	0.725	0.739	0.732	HQC-L3	450nm	0.641	0.635	0.659	0.645	HQC-M3	450nm	0.572	0.556	0.568	0.565333	HQC-H3	450nm	0.475	0.461	0.461	0.465667	Negative control3	450nm	0.725	0.724	0.731	0.726667
calibration value		0.433	0.474	0.4535				calibration value	0.3855	0.3755	0.3875	0.382833		calibration value	0.6785	0.6715	0.6855	0.6785		calibration value	0.5875	0.5815	0.6055	0.5915		calibration value	0.5185	0.5025	0.5145	0.511833		calibration value	0.4215	0.4075	0.4075	0.412167		calibration value	0.6715	0.6705	0.6775	0.673167
450nm	20pg/ml	0.231	0.26	0.2455			校准值=OD-blank
calibration value		0.18	0.209	0.1945
450nm	10pg/ml	0.098	0.117	0.1075
calibration value		0.047	0.066	0.0565
450nm	blank	0.051	0.056	0.0535
calibration value		0	0	0
Standard curve							计算浓度
Con.（pg/ml)	120	80	40	20	10		y = 0.0121x - 0.0405	Sample 1						Sample 2						Sample 3
Ave (OD)	1.3875	0.97	0.4535	0.1945	0.0665		Group	OD calibration value	OD calibration value	OD calibration value	Ave OD1	Concentration of sample（pg/ml)	Final con.（ng/ml)	OD calibration value	OD calibration value	OD calibration value	Ave OD2	Concentration of sample（pg/ml)	Final con.（ng/ml)	OD calibration value	OD calibration value	OD calibration value	Ave OD3	Concentration of sample（pg/ml)	Final con.（ng/ml)	SD(OD)	SD(Concentration)
							Normal	0.3805	0.3615	0.3795	0.373833	34.2424	0.171212	0.3685	0.3775	0.3905	0.378833	34.6556	0.173278	0.3855	0.3755	0.3875	0.382833	34.9862	0.174931	0.00450925	0.00186333
							CIA mice	0.6615	0.6925	0.6795	0.677833	59.3664	0.296832	0.6885	0.6695	0.6685	0.6755	59.1736	0.295868	0.6785	0.6715	0.6855	0.6785	59.4215	0.297107	0.00157527	0.000650939
							CIA mice+HQC-L	0.5975	0.5945	0.5835	0.591833	52.259	0.261295	0.5785	0.5895	0.5855	0.5845	51.6529	0.258264	0.5875	0.5815	0.6055	0.5915	52.2314	0.261157	0.00414103	0.00171117
							CIA mice+HQC-M	0.5085	0.4885	0.5025	0.499833	44.6556	0.223278	0.5195	0.4985	0.5155	0.511167	45.5923	0.227961	0.5185	0.5025	0.5145	0.511833	45.6474	0.228237	0.006744	0.00278678
							CIA mice+HQC-H	0.4225	0.3895	0.3985	0.4035	36.6942	0.183471	0.4085	0.4215	0.3995	0.409833	37.2176	0.186088	0.4215	0.4075	0.4075	0.412167	37.4105	0.187052	0.00448454	0.00185312
							Negative control	0.6705	0.6775	0.6665	0.6715	58.843	0.294215	0.6805	0.6885	0.6845	0.6845	59.9174	0.299587	0.6715	0.6705	0.6775	0.673167	58.9807	0.294904	0.00707369	0.00292301
							Note : Sample 5 times diluted
