# Supplementary material for: Huangqin Qingre Chubi Capsule inhibits rheumatoid arthritis by regulating intestinal flora and improving intestinal barrier
Source: Front Pharmacol. 2024 Jun 26;15:1422245. doi: 10.3389/fphar.2024.1422245 (PMC11233690; doi:10.3389/fphar.2024.1422245)
Supplement: Supplementary file 3 [file DataSheet4.XLSX]

## Sheet: Sheet1
Figure 4A
Claudin1-RT-qPCR
		Sample 1				Sample 2				Sample 3				Sample 4				Sample 5
Group		CT	CT	CT	Ave CT1	CT	CT	CT	Ave CT2	CT	CT	CT	Ave CT3	CT	CT	CT	Ave CT2	CT	CT	CT	Ave CT3
Normal	β-actin	21.65	22.14	22.1	21.9633	21.61	21.82	21.75	21.7267	21.94	21.81	21.73	21.8267	21.48	21.57	21.47	21.5067	21.43	21.35	21.44	21.4067
CIA mice	β-actin	17.15	17.46	17.21	17.2733	17.56	17.56	17.58	17.5667	17.22	17.21	17.16	17.1967	17.33	17.36	17.3	17.33	17.3	17.38	17.33	17.3367
CIA mice+HQC-L	β-actin	20	19.61	19.49	19.7	19.48	19.27	19.56	19.4367	19.7	19.62	19.72	19.68	19.5	19.53	19.51	19.5133	19.23	19.29	19.26	19.26
CIA mice+HQC-M	β-actin	19.48	19.3	19.35	19.3767	19.61	19.62	19.54	19.59	19.36	19.27	19.32	19.3167	19.49	19.46	19.43	19.46	19.37	19.42	19.39	19.3933
CIA mice+HQC-H	β-actin	19.71	19.68	19.72	19.7033	19.83	19.72	19.87	19.8067	19.73	19.61	19.68	19.6733	19.74	19.7	19.68	19.7067	19.66	19.65	19.6	19.6367
Negative control	β-actin	16.84	16.77	16.68	16.7633	16.37	16.31	16.3	16.3267	17.01	16.02	16.01	16.3467	16.44	16.42	16.44	16.4333	16.53	16.51	16.55	16.53
Group		CT	CT	CT	Ave CT1	CT	CT	CT	Ave CT2	CT	CT	CT	Ave CT3	CT	CT	CT	Ave CT2	CT	CT	CT	Ave CT3
Normal	Claudin-1	27.86	27.58	27.41	27.6167	27.42	27.43	27.37	27.4067	27.59	27.35	27.58	27.5067	27.21	27.15	27.28	27.2133	27.07	27.11	27.2	27.1267
CIA mice	Claudin-1	26.62	26.62	26.72	26.6533	26.69	26.77	26.75	26.7367	26.43	26.36	26.33	26.3733	26.4	26.51	26.53	26.48	26.28	26.26	26.22	26.2533
CIA mice+HQC-L	Claudin-1	27.69	27.75	27.77	27.7367	27.53	27.32	27.45	27.4333	27.57	27.69	27.62	27.6267	27.55	27.52	27.48	27.5167	27.05	27.09	27.03	27.0567
CIA mice+HQC-M	Claudin-1	26.28	26.44	26.14	26.2867	26.53	26.53	26.58	26.5467	26.25	26.13	26.29	26.2233	26.39	26.36	26.38	26.3767	26.3	26.32	26.25	26.29
CIA mice+HQC-H	Claudin-1	26.28	25.82	26.16	26.0867	26.15	26.06	26.39	26.2	26.06	26.12	25.88	26.02	26.02	26.05	26.22	26.0967	26.07	26.06	26.11	26.08
Negative control	Claudin-1	25.66	26.44	25.21	25.77	24.91	24.85	24.96	24.9067	25.28	25.34	25.39	25.3367	25.42	25.44	25.48	25.4467	26.02	26.01	26.07	26.0333
Group		Ave CT1	Ave CT2	Ave CT3	Ave CT4	Ave CT5	Ave CT
Normal	β-actin	21.9633	21.7267	21.8267	21.5067	21.4067	21.686
CIA mice	β-actin	17.2733	17.5667	17.1967	17.33	17.3367	17.3407
CIA mice+HQC-L	β-actin	19.7	19.4367	19.68	19.5133	19.26	19.518
CIA mice+HQC-M	β-actin	19.3767	19.59	19.3167	19.46	19.3933	19.4273
CIA mice+HQC-H	β-actin	19.7033	19.8067	19.6733	19.7067	19.6367	19.7053
Negative control	β-actin	16.7633	16.3267	16.3467	16.4333	16.53	16.48
Group		Ave CT1	Ave CT2	Ave CT3	Ave CT4	Ave CT5	Ave CT	∆CT	∆∆CT	2-∆∆CT	∆CT1	∆CT2	∆CT3	∆CT4	∆CT5	∆∆CT1	∆∆CT2	∆∆CT3	∆∆CT4	∆∆CT5	2-∆∆CT1	2-∆∆CT2	2-∆∆CT3	2-∆∆CT4	2-∆∆CT5	SD
Normal	Claudin-1	27.6167	27.4067	27.5067	27.2133	27.1267	27.374	5.688	0	1	5.65333	5.68	5.68	5.70667	5.72	-0.0346667	-0.008	-0.008	0.0186667	0.032	1.02432	1.00556	1.00556	0.987145	0.978063	0.0180257
CIA mice	Claudin-1	26.6533	26.7367	26.3733	26.48	26.2533	26.4993	9.15867	3.47067	0.0902039	9.38	9.17	9.17667	9.15	8.91667	3.692	3.482	3.48867	3.462	3.22867	0.0773744	0.089498	0.0890854	0.0907474	0.106678	0.0104513
CIA mice+HQC-L	Claudin-1	27.7367	27.4333	27.6267	27.5167	27.0567	27.474	7.956	2.268	0.207618	8.03667	7.99667	7.94667	8.00333	7.79667	2.34867	2.30867	2.25867	2.31533	2.10867	0.196327	0.201847	0.208965	0.200916	0.231861	0.0140941
CIA mice+HQC-M	Claudin-1	26.2867	26.5467	26.2233	26.3767	26.29	26.3447	6.91733	1.22933	0.426514	6.91	6.95667	6.90667	6.91667	6.89667	1.222	1.26867	1.21867	1.22867	1.20867	0.428688	0.415043	0.42968	0.426712	0.432668	0.00678661
CIA mice+HQC-H	Claudin-1	26.0867	26.2	26.02	26.0967	26.08	26.0967	6.39133	0.703333	0.614152	6.38333	6.39333	6.34667	6.39	6.44333	0.695333	0.705333	0.658667	0.702	0.755333	0.617567	0.613301	0.633463	0.614719	0.592409	0.0146482
Negative control	Claudin-1	25.77	24.9067	25.3367	25.4467	26.0333	25.4987	9.01867	3.33067	0.0993961	9.00667	8.58	8.99	9.01333	9.50333	3.31867	2.892	3.302	3.32533	3.81533	0.100226	0.134717	0.101391	0.0997642	0.0710346	0.0225616
Occludin-RT-qPCR
		Sample 1				Sample 2				Sample 3				Sample 4				Sample 5
Group		CT	CT	CT	Ave CT1	CT	CT	CT	Ave CT2	CT	CT	CT	Ave CT3	CT	CT	CT	Ave CT2	CT	CT	CT	Ave CT3
Normal	β-actin	22.15	22.14	22.4	22.23	22.67	22.42	22.35	22.48	22.44	22.31	22.43	22.3933	22.58	22.57	22.67	22.6067	22.13	22.15	22.24	22.1733
CIA mice	β-actin	19.15	19.46	19.21	19.2733	19.66	19.56	19.28	19.5	19.22	19.21	19.16	19.1967	19.6	19.76	19.53	19.63	18.3	18.38	18.33	18.3367
CIA mice+HQC-L	β-actin	19	19.61	19.49	19.3667	19.28	18.97	19.06	19.1033	18.7	19.62	18.72	19.0133	19.55	19.52	19.51	19.5267	19.33	19.29	19.36	19.3267
CIA mice+HQC-M	β-actin	19.48	19.3	19.35	19.3767	19.11	19.12	19.1	19.11	18.96	19.87	18.82	19.2167	19.45	19.46	19.48	19.4633	19.44	19.41	19.47	19.44
CIA mice+HQC-H	β-actin	19.71	19.48	19.52	19.57	19.43	19.42	20.37	19.74	19.71	19.51	19.68	19.6333	19.76	19.73	19.77	19.7533	19.42	19.65	19.4	19.49
Negative control	β-actin	19.84	19.77	19.68	19.7633	19.37	19.31	19.3	19.3267	19.81	19.02	19.01	19.28	19.45	19.52	19.64	19.5367	19.53	19.51	19.55	19.53
Group		CT	CT	CT	Ave CT1	CT	CT	CT	Ave CT2	CT	CT	CT	Ave CT3	CT	CT	CT	Ave CT2	CT	CT	CT	Ave CT3
Normal	Occludin	26.43	26.37	26.72	26.5067	26.92	26.53	26.87	26.7733	26.75	26.65	26.58	26.66	26.71	26.95	26.88	26.8467	26.57	26.21	26.4	26.3933
CIA mice	Occludin	25.79	26.06	26.65	26.1667	26.69	26.67	25.75	26.37	25.73	26.46	25.9	26.03	26.4	26.51	26.53	26.48	26.18	26.06	26.22	26.1533
CIA mice+HQC-L	Occludin	25.07	24.76	24.55	24.7933	23.93	24.82	24.95	24.5667	24.17	24.69	24.62	24.4933	25.05	25.02	25.08	25.05	24.85	24.69	24.73	24.7567
CIA mice+HQC-M	Occludin	24.8	24.21	24	24.3367	24.53	23.82	23.98	24.11	24.25	24.13	24.22	24.2	24.49	24.36	24.48	24.4433	24.3	24.42	24.45	24.39
CIA mice+HQC-H	Occludin	24.36	23.86	23.87	24.03	24.65	23.36	24.59	24.2	23.56	24.52	24.28	24.12	24.12	24.35	24.32	24.2633	24.07	24.06	24.01	24.0467
Negative control	Occludin	26.79	26.06	26.65	26.5	26.71	25.85	25.86	26.14	26.68	25.74	25.69	26.0367	26.22	26.34	26.48	26.3467	27.02	27.31	27.07	27.1333
Group		Ave CT1	Ave CT2	Ave CT3	Ave CT4	Ave CT5	Ave CT
Normal	β-actin	22.23	22.48	22.3933	22.6067	22.1733	22.3767
CIA mice	β-actin	19.2733	19.5	19.1967	19.63	18.3367	19.1873
CIA mice+HQC-L	β-actin	19.3667	19.1033	19.0133	19.5267	19.3267	19.2673
CIA mice+HQC-M	β-actin	19.3767	19.11	19.2167	19.4633	19.44	19.3213
CIA mice+HQC-H	β-actin	19.57	19.74	19.6333	19.7533	19.49	19.6373
Negative control	β-actin	19.7633	19.3267	19.28	19.5367	19.53	19.4873
Group		Ave CT1	Ave CT2	Ave CT3	Ave CT4	Ave CT5	Ave CT	∆CT	∆∆CT	2-∆∆CT	∆CT1	∆CT2	∆CT3	∆CT4	∆CT5	∆∆CT1	∆∆CT2	∆∆CT3	∆∆CT4	∆∆CT5	2-∆∆CT1	2-∆∆CT2	2-∆∆CT3	2-∆∆CT4	2-∆∆CT5	SD
Normal	Occludin	26.5067	26.7733	26.66	26.8467	26.3933	26.636	4.25933	0	1	4.27667	4.29333	4.26667	4.24	4.22	0.0173333	0.034	0.00733333	-0.0193333	-0.0393333	0.988057	0.976709	0.99493	1.01349	1.02764	0.0203507
CIA mice	Occludin	26.1667	26.37	26.03	26.48	26.1533	26.24	7.05267	2.79333	0.144252	6.89333	6.87	6.83333	6.85	7.81667	2.634	2.61067	2.574	2.59067	3.55733	0.161097	0.163724	0.167938	0.166009	0.0849446	0.0357555
CIA mice+HQC-L	Occludin	24.7933	24.5667	24.4933	25.05	24.7567	24.732	5.46467	1.20533	0.433669	5.42667	5.46333	5.48	5.52333	5.43	1.16733	1.204	1.22067	1.264	1.17067	0.445244	0.43407	0.429084	0.416388	0.444216	0.0118842
CIA mice+HQC-M	Occludin	24.3367	24.11	24.2	24.4433	24.39	24.296	4.97467	0.715333	0.609064	4.96	5	4.98333	4.98	4.95	0.700667	0.740667	0.724	0.720667	0.690667	0.615288	0.598463	0.605417	0.606817	0.619567	0.00836343
CIA mice+HQC-H	Occludin	24.03	24.2	24.12	24.2633	24.0467	24.132	4.49467	0.235333	0.849489	4.46	4.46	4.48667	4.51	4.55667	0.200667	0.200667	0.227333	0.250667	0.297333	0.870148	0.870148	0.854212	0.840508	0.813755	0.0236281
Negative control	Occludin	26.5	26.14	26.0367	26.3467	27.1333	26.4313	6.944	2.68467	0.155537	6.73667	6.81333	6.75667	6.81	7.60333	2.47733	2.554	2.49733	2.55067	3.344	0.179576	0.170282	0.177104	0.170676	0.0984817	0.0341941
ZO-1-RT-qPCR
		Sample 1				Sample 2				Sample 3				Sample 4				Sample 5
Group		CT	CT	CT	Ave CT1	CT	CT	CT	Ave CT2	CT	CT	CT	Ave CT3	CT	CT	CT	Ave CT2	CT	CT	CT	Ave CT3
Normal	β-actin	19.63	19.61	20.01	19.75	19.81	19.82	19.85	19.8267	19.74	19.71	19.73	19.7267	19.68	19.77	19.57	19.6733	19.13	19.25	19.24	19.2067
CIA mice	β-actin	17.06	17.32	17.42	17.2667	17.56	17.56	17.58	17.5667	17.52	17.42	17.46	17.4667	17.64	17.76	17.53	17.6433	17.8	17.88	17.83	17.8367
CIA mice+HQC-L	β-actin	16.01	16.07	16.09	16.0567	16.48	16.27	16.06	16.27	16.7	15.62	16.72	16.3467	16.55	16.52	16.55	16.54	16.33	16.89	16.76	16.66
CIA mice+HQC-M	β-actin	16.8	16.47	17.49	16.92	17.11	16.12	16.1	16.4433	16.86	16.87	16.92	16.8833	16.45	16.46	16.48	16.4633	17.04	17.01	17.11	17.0533
CIA mice+HQC-H	β-actin	17.41	17.4	17.48	17.43	17.43	17.42	17.37	17.4067	17.31	17.31	17.28	17.3	17.46	17.43	17.37	17.42	17.32	17.35	17.41	17.36
Negative control	β-actin	16.33	16.12	16.13	16.1933	16.37	16.31	16.3	16.3267	17.01	16.02	16.01	16.3467	15.45	15.52	15.64	15.5367	16.13	16.11	16.15	16.13
Group		CT	CT	CT	Ave CT1	CT	CT	CT	Ave CT2	CT	CT	CT	Ave CT3	CT	CT	CT	Ave CT2	CT	CT	CT	Ave CT3
Normal	ZO-1	25.21	25.27	25.38	25.2867	25.92	24.93	25.27	25.3733	25.25	25.35	25.18	25.26	25.21	25.25	25.18	25.2133	24.77	24.91	24.81	24.83
CIA mice	ZO-1	23.75	24.76	24.08	24.1967	24.61	24.6	24.35	24.52	24.43	24.46	24.4	24.43	24.5	24.56	24.58	24.5467	24.78	24.76	25.52	25.02
CIA mice+HQC-L	ZO-1	22.66	22.67	21.88	22.4033	22.93	22.02	22.95	22.6333	22.47	22.69	23.12	22.76	22.95	22.92	22.98	22.95	23.05	23.06	23.03	23.0467
CIA mice+HQC-M	ZO-1	22.95	23.04	23.34	23.11	22.53	22.53	22.78	22.6133	23.05	23.13	23.09	23.09	22.69	22.56	22.68	22.6433	23.12	23.02	23.15	23.0967
CIA mice+HQC-H	ZO-1	23.34	23.12	23.57	23.3433	22.85	23.76	23.39	23.3333	22.86	22.92	23.88	23.22	23.42	23.35	23.32	23.3633	22.97	23.32	23.31	23.2
Negative control	ZO-1	23.27	23.1	23.09	23.1533	23.41	23.35	23.36	23.3733	23.38	23.3	23.38	23.3533	22.62	22.64	22.48	22.58	23.12	23.21	23.07	23.1333
Group		Ave CT1	Ave CT2	Ave CT3	Ave CT4	Ave CT5	Ave CT
Normal	β-actin	19.75	19.8267	19.7267	19.6733	19.2067	19.6367
CIA mice	β-actin	17.2667	17.5667	17.4667	17.6433	17.8367	17.556
CIA mice+HQC-L	β-actin	16.0567	16.27	16.3467	16.54	16.66	16.3747
CIA mice+HQC-M	β-actin	16.92	16.4433	16.8833	16.4633	17.0533	16.7527
CIA mice+HQC-H	β-actin	17.43	17.4067	17.3	17.42	17.36	17.3833
Negative control	β-actin	16.1933	16.3267	16.3467	15.5367	16.13	16.1067
Group		Ave CT1	Ave CT2	Ave CT3	Ave CT4	Ave CT5	Ave CT	∆CT	∆∆CT	2-∆∆CT	∆CT1	∆CT2	∆CT3	∆CT4	∆CT5	∆∆CT1	∆∆CT2	∆∆CT3	∆∆CT4	∆∆CT5	2-∆∆CT1	2-∆∆CT2	2-∆∆CT3	2-∆∆CT4	2-∆∆CT5	SD
Normal	ZO-1	25.2867	25.3733	25.26	25.2133	24.83	25.1927	5.556	0	1	5.53667	5.54667	5.53333	5.54	5.62333	-0.0193333	-0.00933333	-0.0226667	-0.016	0.0673333	1.01349	1.00649	1.01584	1.01115	0.9544	0.0258757
CIA mice	ZO-1	24.1967	24.52	24.43	24.5467	25.02	24.5427	6.98667	1.43067	0.370959	6.93	6.95333	6.96333	6.90333	7.18333	1.374	1.39733	1.40733	1.34733	1.62733	0.38582	0.37963	0.377008	0.393018	0.323686	0.0276141
CIA mice+HQC-L	ZO-1	22.4033	22.6333	22.76	22.95	23.0467	22.7587	6.384	0.828	0.56331	6.34667	6.36333	6.41333	6.41	6.38667	0.790667	0.807333	0.857333	0.854	0.830667	0.578077	0.571437	0.551972	0.553249	0.562269	0.0113461
CIA mice+HQC-M	ZO-1	23.11	22.6133	23.09	22.6433	23.0967	22.9107	6.158	0.602	0.65884	6.19	6.17	6.20667	6.18	6.04333	0.634	0.614	0.650667	0.624	0.487333	0.644387	0.653383	0.636986	0.648869	0.713342	0.0307598
CIA mice+HQC-H	ZO-1	23.3433	23.3333	23.22	23.3633	23.2	23.292	5.90867	0.352667	0.783135	5.91333	5.92667	5.92	5.94333	5.84	0.357333	0.370667	0.364	0.387333	0.284	0.780606	0.773425	0.777007	0.764541	0.821311	0.0220286
Negative control	ZO-1	23.1533	23.3733	23.3533	22.58	23.1333	23.1187	7.012	1.456	0.364502	6.96	7.04667	7.00667	7.04333	7.00333	1.404	1.49067	1.45067	1.48733	1.44733	0.37788	0.355848	0.365852	0.356671	0.366699	0.00896928
Figure 4B
Zonulin-RT-qPCR
		Sample 1				Sample 2				Sample 3				Sample 4				Sample 5
Group		CT	CT	CT	Ave CT1	CT	CT	CT	Ave CT2	CT	CT	CT	Ave CT3	CT	CT	CT	Ave CT2	CT	CT	CT	Ave CT3
Normal	β-actin	23.59	23.5	23.58	23.5567	23.48	23.59	23.47	23.5133	23.43	23.45	23.44	23.44	23.48	23.57	23.47	23.5067	23.43	23.35	23.44	23.4067
CIA mice	β-actin	24.54	24.59	24.6	24.5767	24.83	24.76	24.8	24.7967	24.6	24.68	24.63	24.6367	24.73	24.66	24.7	24.6967	24.6	24.68	24.63	24.6367
CIA mice+HQC-L	β-actin	24.91	24.82	24.93	24.8867	24.9	24.92	24.91	24.91	24.92	24.89	24.86	24.89	24.9	24.92	25.01	24.9433	24.93	24.99	24.66	24.86
CIA mice+HQC-M	β-actin	24.09	24	23.97	24.02	24.39	24.26	24.43	24.36	24.17	24.22	24.09	24.16	24.19	24.16	24.23	24.1933	24.17	24.12	24.09	24.1267
CIA mice+HQC-H	β-actin	22.84	22.87	22.77	22.8267	22.94	23	22.89	22.9433	22.89	22.95	23	22.9467	22.94	23	22.89	22.9433	22.86	22.95	23	22.9367
Negative control	β-actin	24.64	24.99	24.7	24.7767	24.93	24.86	24.9	24.8967	24.7	24.78	24.73	24.7367	24.83	24.76	24.8	24.7967	24.7	24.78	24.73	24.7367
Group		CT	CT	CT	Ave CT1	CT	CT	CT	Ave CT2	CT	CT	CT	Ave CT3	CT	CT	CT	Ave CT2	CT	CT	CT	Ave CT3
Normal	Zonulin	27.57	27.51	27.62	27.5667	27.51	27.48	27.56	27.5167	27.41	27.45	27.44	27.4333	27.51	27.45	27.68	27.5467	27.47	27.51	27.42	27.4667
CIA mice	Zonulin	27.38	27.36	27.25	27.33	27.64	27.54	27.63	27.6033	27.4	27.51	27.53	27.48	27.6	27.51	27.53	27.5467	27.48	27.51	27.45	27.48
CIA mice+HQC-L	Zonulin	27.95	27.99	27.93	27.9567	27.98	27.97	27.99	27.98	27.95	27.92	27.98	27.95	27.95	27.92	27.88	27.9167	27.85	27.79	27.93	27.8567
CIA mice+HQC-M	Zonulin	27.35	27.3	27.43	27.36	27.59	27.66	27.68	27.6433	27.61	27.52	27.35	27.4933	27.69	27.66	27.58	27.6433	27.51	27.52	27.55	27.5267
CIA mice+HQC-H	Zonulin	26.57	26.55	26.48	26.5333	26.62	26.65	26.62	26.63	26.67	26.66	26.67	26.6667	26.62	26.65	26.62	26.63	26.67	26.66	26.67	26.6667
Negative control	Zonulin	27.55	27.53	27.81	27.63	27.6	27.64	27.8	27.68	27.42	27.51	27.67	27.5333	27.67	27.44	27.8	27.6367	27.52	27.51	27.67	27.5667
Group		Ave CT1	Ave CT2	Ave CT3	Ave CT4	Ave CT5	Ave CT
Normal	β-actin	23.5567	23.5133	23.44	23.5067	23.4067	23.4847
CIA mice	β-actin	24.5767	24.7967	24.6367	24.6967	24.6367	24.6687
CIA mice+HQC-L	β-actin	24.8867	24.91	24.89	24.9433	24.86	24.898
CIA mice+HQC-M	β-actin	24.02	24.36	24.16	24.1933	24.1267	24.172
CIA mice+HQC-H	β-actin	22.8267	22.9433	22.9467	22.9433	22.9367	22.9193
Negative control	β-actin	24.7767	24.8967	24.7367	24.7967	24.7367	24.7887
Group		Ave CT1	Ave CT2	Ave CT3	Ave CT4	Ave CT5	Ave CT	∆CT	∆∆CT	2-∆∆CT	∆CT1	∆CT2	∆CT3	∆CT4	∆CT5	∆∆CT1	∆∆CT2	∆∆CT3	∆∆CT4	∆∆CT5	2-∆∆CT1	2-∆∆CT2	2-∆∆CT3	2-∆∆CT4	2-∆∆CT5	SD
Normal	Zonulin	27.5667	27.5167	27.4333	27.5467	27.4667	27.506	4.02133	0	1	4.01	4.00333	3.99333	4.04	4.06	-0.0113333	-0.018	-0.028	0.0186667	0.0386667	1.00789	1.01255	1.0196	0.987145	0.973554	0.01916
CIA mice	Zonulin	27.33	27.6033	27.48	27.5467	27.48	27.488	2.81933	-1.202	2.30058	2.75333	2.80667	2.84333	2.85	2.84333	-1.268	-1.21467	-1.178	-1.17133	-1.178	2.40827	2.32087	2.26263	2.2522	2.26263	0.0656289
CIA mice+HQC-L	Zonulin	27.9567	27.98	27.95	27.9167	27.8567	27.932	3.034	-0.987333	1.98252	3.07	3.07	3.06	2.97333	2.99667	-0.951333	-0.951333	-0.961333	-1.048	-1.02467	1.93366	1.93366	1.94711	2.06766	2.03449	0.0631971
CIA mice+HQC-M	Zonulin	27.36	27.6433	27.4933	27.6433	27.5267	27.5333	3.36133	-0.66	1.58008	3.34	3.28333	3.33333	3.45	3.4	-0.681333	-0.738	-0.688	-0.571333	-0.621333	1.60362	1.66786	1.61105	1.4859	1.5383	0.0704049
CIA mice+HQC-H	Zonulin	26.5333	26.63	26.6667	26.63	26.6667	26.6253	3.706	-0.315333	1.2443	3.70667	3.68667	3.72	3.68667	3.73	-0.314667	-0.334667	-0.301333	-0.334667	-0.291333	1.24372	1.26109	1.23228	1.26109	1.22377	0.0168055
Negative control	Zonulin	27.63	27.68	27.5333	27.6367	27.5667	27.6093	2.82067	-1.20067	2.29846	2.85333	2.78333	2.79667	2.84	2.83	-1.168	-1.238	-1.22467	-1.18133	-1.19133	2.247	2.35871	2.33701	2.26786	2.28364	0.0472234
Figure 4C
Claudin-1 WB
Repeat 1
	Normal	CIA mice	CIA mice+HQC-L	CIA mice+HQC-M	CIA mice+HQC-H	Negative control
claudin-1	20313.5	6677.37	11638.1	13708	18980	8840.59
β-actin	20796.9	19052.7	22239.8	22088.3	23707.2	24738.8
	0.976756	0.350468	0.523304	0.6206	0.800597	0.357357
Repeat 2
claudin-1	18371.4	5748.35	10120.6	14103.4	16124.8	7705.76
β-actin	17850.6	16483.4	19045.8	22349.7	20101.1	21095.5
	1.02918	0.348736	0.531385	0.631035	0.802183	0.365281
Repeat 3
claudin-1	24145.4	8186.42	10884.4	13085.9	17368.5	9270.05
β-actin	24032.8	23924	19922.2	19483.2	21334.3	24290.4
	1.00469	0.342184	0.546346	0.671649	0.814114	0.381635
Repeat 4
claudin-1	19871.8	6878.78	10286.2	13001.2	16771.1	6178.42
β-actin	19898.2	22394	20465.2	19373.8	21795.9	19895.1
	0.99867	0.307171	0.502618	0.671073	0.769463	0.31055
Repeat 5
claudin-1	18956.3	8354.05	11510.8	13267.4	15863.7	9332.42
β-actin	20049.2	21912.9	21341.4	20213.1	20939.6	22259.5
	0.94549	0.381239	0.539363	0.656375	0.757595	0.419256
average	Normal	CIA mice	CIA mice+HQC-L	CIA mice+HQC-M	CIA mice+HQC-H	Negative control
	0.990956	0.34596	0.528603	0.650146	0.78879	0.366816
Repeat 1	0.976756	0.350468	0.523304	0.6206	0.800597	0.357357
Repeat 2	1.02918	0.348736	0.531385	0.631035	0.802183	0.365281
Repeat 3	1.00469	0.342184	0.546346	0.671649	0.814114	0.381635
Repeat 4	0.99867	0.307171	0.502618	0.671073	0.769463	0.31055
Repeat 5	0.94549	0.381239	0.539363	0.656375	0.757595	0.419256
SD	0.0315347	0.0264172	0.0168937	0.0233305	0.0240143	0.0394566
Occludin WB
Repeat 1
	Normal	CIA mice	CIA mice+HQC-L	CIA mice+HQC-M	CIA mice+HQC-H	Negative control
Occludin	22513.6	6377.87	10638.9	13758.4	16879.7	6240.79
β-actin	21596.4	22052.5	22269.7	22078.2	21097.8	22738.3
	1.04247	0.289212	0.477731	0.623167	0.800065	0.274462
Repeat 2
Occludin	23071.3	6148.74	10420.3	13603.5	15924.7	6200.66
β-actin	21850.5	20903.2	21045.6	20349.5	20001.1	21065.2
	1.05587	0.294154	0.495132	0.668496	0.796188	0.294356
Repeat 3
Occludin	24145.3	8686.72	12884.8	14085.3	17968.5	8990.95
β-actin	21932.6	24924.6	22422.1	22183.1	21934.7	24990.3
	1.10089	0.34852	0.574645	0.634955	0.819183	0.359778
Repeat 4
Occludin	23871.8	8078.68	11206.3	13061.1	17871.1	8178.82
β-actin	21898.2	23033.1	22705.1	21073.2	22495.1	22895.1
	1.09012	0.350743	0.493558	0.619798	0.794446	0.35723
Repeat 5
Occludin	23656.1	8054.03	11910.8	14267.4	18063.7	8132.41
β-actin	23049.1	23912.5	23341.4	22813.1	21939.6	23960
	1.02634	0.336813	0.510284	0.625402	0.823338	0.339417
average	Normal	CIA mice	CIA mice+HQC-L	CIA mice+HQC-M	CIA mice+HQC-H	Negative control
	1.06314	0.323888	0.51027	0.634364	0.806644	0.325049
Repeat 1	1.042	0.289	0.478	0.623	0.800065	0.274
Repeat 2	1.05587	0.294154	0.495132	0.668496	0.796188	0.294356
Repeat 3	1.10089	0.34852	0.574645	0.634955	0.819183	0.359778
Repeat 4	1.09012	0.350743	0.493558	0.619798	0.794446	0.35723
Repeat 5	1.02634	0.336813	0.510284	0.625402	0.823338	0.339417
SD	0.0316517	0.0299844	0.0377291	0.0199182	0.0135768	0.0387174
