# Supplementary material for: Huangqin Qingre Chubi Capsule inhibits rheumatoid arthritis by regulating intestinal flora and improving intestinal barrier
Source: Front Pharmacol. 2024 Jun 26;15:1422245. doi: 10.3389/fphar.2024.1422245 (PMC11233690; doi:10.3389/fphar.2024.1422245)
Supplement: Supplementary file 4 [file DataSheet6.XLSX]

## Sheet: Sheet1
Figure 6A
Claudin-RT-qPCR
		Sample 1				Sample 2				Sample 3				Sample 4				Sample 5
Group		CT	CT	CT	Ave CT1	CT	CT	CT	Ave CT2	CT	CT	CT	Ave CT3	CT	CT	CT	Ave CT2	CT	CT	CT	Ave CT3
Normal	β-actin	17.65	17.4	17.16	17.4033	17.17	17.02	17.25	17.1467	17.34	17.31	17.43	17.36	17.68	17.67	17.77	17.7067	17.13	17.25	17.24	17.2067
Caco-2＋LPS	β-actin	17.57	17.6	17.57	17.58	17.56	17.66	17.58	17.6	17.32	17.56	17.96	17.6133	17.34	17.36	17.53	17.41	17.21	17.24	17.83	17.4267
Caco-2＋LPS+HQC-L	β-actin	16.61	16.68	16.52	16.6033	16.98	16.97	16.66	16.87	16.97	16.92	16.99	16.96	17.25	17.42	17.25	17.3067	16.63	16.59	16.56	16.5933
Caco-2＋LPS+HQC-M	β-actin	16.51	16.64	16.6	16.5833	16.71	16.82	16.8	16.7767	16.86	16.83	16.52	16.7367	16.65	16.66	16.68	16.6633	17.04	17.01	17.11	17.0533
Caco-2＋LPS+HQC-H	β-actin	17.43	17.32	17.41	17.3867	17.43	17.42	17.57	17.4733	17.31	17.61	17.28	17.4	17.46	17.23	17.37	17.3533	17.32	17.45	17.31	17.36
Negative control	β-actin	18.92	18.94	18.03	18.63	18.07	18.01	18.1	18.06	18.11	18.22	18.11	18.1467	18.05	18.02	18.04	18.0367	17.69	17.57	16.95	17.4033
Group		CT	CT	CT	Ave CT1	CT	CT	CT	Ave CT2	CT	CT	CT	Ave CT3	CT	CT	CT	Ave CT2	CT	CT	CT	Ave CT3
Normal	Claudin-1	24.13	23.45	23.75	23.7767	23.22	23.53	23.87	23.54	23.85	23.65	23.88	23.7933	24.11	24.05	24.13	24.0967	23.57	23.51	23.65	23.5767
Caco-2＋LPS	Claudin-1	26.06	26.18	26.38	26.2067	26.19	26.27	26.19	26.2167	25.83	26.96	25.9	26.23	26.1	25.96	25.98	26.0133	25.88	25.86	25.92	25.8867
Caco-2＋LPS+HQC-L	Claudin-1	24.61	24.58	23.99	24.3933	23.93	24.82	24.95	24.5667	24.17	24.69	25.12	24.66	24.95	24.92	24.98	24.95	24.15	24.46	24.11	24.24
Caco-2＋LPS+HQC-M	Claudin-1	23.43	23.51	23.73	23.5567	23.53	23.82	23.98	23.7767	23.55	23.83	23.89	23.7567	23.69	23.56	23.68	23.6433	24.12	24.02	24.15	24.0967
Caco-2＋LPS+HQC-H	Claudin-1	24.68	23.57	23.58	23.9433	23.85	23.96	24.19	24	23.96	23.92	23.98	23.9533	23.89	23.95	23.82	23.8867	23.97	23.74	23.89	23.8667
Negative control	Claudin-1	27.16	27.06	27.28	27.1667	26.41	26.45	26.56	26.4733	25.88	26.86	26.89	26.5433	26.22	26.44	26.58	26.4133	25.82	25.78	25.77	25.79
Group		Ave CT1	Ave CT2	Ave CT3	Ave CT4	Ave CT5	Ave CT
Normal	β-actin	17.4033	17.1467	17.36	17.7067	17.2067	17.3647
Caco-2＋LPS	β-actin	17.58	17.6	17.6133	17.41	17.4267	17.526
Caco-2＋LPS+HQC-L	β-actin	16.6033	16.87	16.96	17.3067	16.5933	16.8667
Caco-2＋LPS+HQC-M	β-actin	16.5833	16.7767	16.7367	16.6633	17.0533	16.7627
Caco-2＋LPS+HQC-H	β-actin	17.3867	17.4733	17.4	17.3533	17.36	17.3947
Negative control	β-actin	18.63	18.06	18.1467	18.0367	17.4033	18.0553
Group		Ave CT1	Ave CT2	Ave CT3	Ave CT4	Ave CT5	Ave CT	∆CT	∆∆CT	2-∆∆CT	∆CT1	∆CT2	∆CT3	∆CT4	∆CT5	∆∆CT1	∆∆CT2	∆∆CT3	∆∆CT4	∆∆CT5	2-∆∆CT1	2-∆∆CT2	2-∆∆CT3	2-∆∆CT4	2-∆∆CT5	SD
Normal	Claudin-1	23.7767	23.54	23.7933	24.0967	23.5767	23.7567	6.392	0	1	6.37333	6.39333	6.43333	6.39	6.37	-0.0186667	0.00133333	0.0413333	-0.002	-0.022	1.01302	0.999076	0.971756	1.00139	1.01537	0.0173646
Caco-2＋LPS	Claudin-1	26.2067	26.2167	26.23	26.0133	25.8867	26.1107	8.58467	2.19267	0.218747	8.62667	8.61667	8.61667	8.60333	8.46	2.23467	2.22467	2.22467	2.21133	2.068	0.21247	0.213948	0.213948	0.215935	0.23849	0.0109877
Caco-2＋LPS+HQC-L	Claudin-1	24.3933	24.5667	24.66	24.95	24.24	24.562	7.69533	1.30333	0.405189	7.79	7.69667	7.7	7.64333	7.64667	1.398	1.30467	1.308	1.25133	1.25467	0.379455	0.404815	0.40388	0.42006	0.41909	0.0164174
Caco-2＋LPS+HQC-M	Claudin-1	23.5567	23.7767	23.7567	23.6433	24.0967	23.766	7.00333	0.611333	0.654591	6.97333	7	7.02	6.98	7.04333	0.581333	0.608	0.628	0.588	0.651333	0.668346	0.656106	0.647073	0.665265	0.636692	0.0130601
Caco-2＋LPS+HQC-H	Claudin-1	23.9433	24	23.9533	23.8867	23.8667	23.93	6.53533	0.143333	0.905425	6.55667	6.52667	6.55333	6.53333	6.50667	0.164667	0.134667	0.161333	0.141333	0.114667	0.892135	0.91088	0.894198	0.906681	0.923596	0.0128856
Negative control	Claudin-1	27.1667	26.4733	26.5433	26.4133	25.79	26.4773	8.422	2.03	0.244855	8.53667	8.41333	8.39667	8.37667	8.38667	2.14467	2.02133	2.00467	1.98467	1.99467	0.226147	0.24633	0.249193	0.252671	0.250926	0.0108251
Occludin-RT-qPCR
		Sample 1				Sample 2				Sample 3				Sample 4				Sample 5
Group		CT	CT	CT	Ave CT1	CT	CT	CT	Ave CT2	CT	CT	CT	Ave CT3	CT	CT	CT	Ave CT2	CT	CT	CT	Ave CT3
Normal	β-actin	16.99	16.74	16.62	16.7833	16.67	16.57	16.65	16.63	16.74	16.41	16.43	16.5267	16.38	16.27	16.37	16.34	16.03	16.05	16.04	16.04
Caco-2＋LPS	β-actin	17.79	17.88	17.87	17.8467	17.76	17.66	17.68	17.7	17.72	17.81	17.76	17.7633	17.5	17.46	17.43	17.4633	17.9	17.98	17.33	17.7367
Caco-2＋LPS+HQC-L	β-actin	17.21	17.95	17.81	17.6567	17.98	18.97	17.06	18.0033	17.7	17.62	17.72	17.68	17.55	17.52	17.51	17.5267	17.33	17.29	17.36	17.3267
Caco-2＋LPS+HQC-M	β-actin	19.85	19.62	19.68	19.7167	20.11	20.12	19.1	19.7767	19.96	19.87	19.92	19.9167	19.45	19.46	19.48	19.4633	19.44	19.41	19.47	19.44
Caco-2＋LPS+HQC-H	β-actin	20.29	19.22	20.28	19.93	19.43	19.82	20.37	19.8733	20.02	20.01	19.18	19.7367	19.76	19.73	19.77	19.7533	19.42	19.65	19.4	19.49
Negative control	β-actin	18.79	18.88	18.87	18.8467	17.76	17.86	17.98	17.8667	17.72	17.81	17.76	17.7633	17.5	17.56	17.43	17.4967	17.9	17.98	17.93	17.9367
Group		CT	CT	CT	Ave CT1	CT	CT	CT	Ave CT2	CT	CT	CT	Ave CT3	CT	CT	CT	Ave CT2	CT	CT	CT	Ave CT3
Normal	Occludin	21.76	21.66	21.98	21.8	21.92	21.23	21.87	21.6733	21.45	21.65	21.58	21.56	21.41	21.45	21.28	21.38	21.17	21.01	21.1	21.0933
Caco-2＋LPS	Occludin	25.77	24.86	24.91	25.18	24.69	25.67	24.75	25.0367	24.93	25.46	24.9	25.0967	24.84	24.91	24.83	24.86	25.28	25.26	25.22	25.2533
Caco-2＋LPS+HQC-L	Occludin	24.39	24.4	24.33	24.3733	24.77	24.82	24.75	24.78	24.17	24.69	24.12	24.3267	24.15	24.12	24.28	24.1833	24.05	24.09	24.03	24.0567
Caco-2＋LPS+HQC-M	Occludin	25.3	25.34	25.29	25.31	25.73	25.72	24.68	25.3767	25.45	25.53	25.59	25.5233	24.99	24.96	24.98	24.9767	24.99	24.92	24.95	24.9533
Caco-2＋LPS+HQC-H	Occludin	25.36	25.72	24.42	25.1667	25.25	25.06	25.09	25.1333	24.96	24.92	24.98	24.9533	25.02	25.01	25.12	25.05	24.77	24.86	24.71	24.78
Negative control	Occludin	26.77	25.86	25.91	26.18	24.99	25.67	24.75	25.1367	24.93	25.06	24.9	24.9633	24.74	24.71	24.83	24.76	25.08	25.16	25.12	25.12
Group		Ave CT1	Ave CT2	Ave CT3	Ave CT4	Ave CT5	Ave CT
Normal	β-actin	16.7833	16.63	16.5267	16.34	16.04	16.464
Caco-2＋LPS	β-actin	17.8467	17.7	17.7633	17.4633	17.7367	17.702
Caco-2＋LPS+HQC-L	β-actin	17.6567	18.0033	17.68	17.5267	17.3267	17.6387
Caco-2＋LPS+HQC-M	β-actin	19.7167	19.7767	19.9167	19.4633	19.44	19.6627
Caco-2＋LPS+HQC-H	β-actin	19.93	19.8733	19.7367	19.7533	19.49	19.7567
Negative control	β-actin	18.8467	17.8667	17.7633	17.4967	17.9367	17.982
Group		Ave CT1	Ave CT2	Ave CT3	Ave CT4	Ave CT5	Ave CT	∆CT	∆∆CT	2-∆∆CT	∆CT1	∆CT2	∆CT3	∆CT4	∆CT5	∆∆CT1	∆∆CT2	∆∆CT3	∆∆CT4	∆∆CT5	2-∆∆CT1	2-∆∆CT2	2-∆∆CT3	2-∆∆CT4	2-∆∆CT5	SD
Normal	Occludin	21.8	21.6733	21.56	21.38	21.0933	21.5013	5.03733	0	1	5.01667	5.04333	5.03333	5.04	5.05333	-0.0206667	0.006	-0.004	0.00266667	0.016	1.01443	0.99585	1.00278	0.998153	0.988971	0.00946241
Caco-2＋LPS	Occludin	25.18	25.0367	25.0967	24.86	25.2533	25.0853	7.38333	2.346	0.196691	7.33333	7.33667	7.33333	7.39667	7.51667	2.296	2.29933	2.296	2.35933	2.47933	0.203627	0.203157	0.203627	0.194881	0.179327	0.0105181
Caco-2＋LPS+HQC-L	Occludin	24.3733	24.78	24.3267	24.1833	24.0567	24.344	6.70533	1.668	0.314689	6.71667	6.77667	6.64667	6.65667	6.73	1.67933	1.73933	1.60933	1.61933	1.69267	0.312227	0.299508	0.32775	0.325486	0.309355	0.0117471
Caco-2＋LPS+HQC-M	Occludin	25.31	25.3767	25.5233	24.9767	24.9533	25.228	5.56533	0.528	0.693515	5.59333	5.6	5.60667	5.51333	5.51333	0.556	0.562667	0.569333	0.476	0.476	0.680185	0.67705	0.673928	0.718968	0.718968	0.0230635
Caco-2＋LPS+HQC-H	Occludin	25.1667	25.1333	24.9533	25.05	24.78	25.0167	5.26	0.222667	0.85698	5.23667	5.26	5.21667	5.29667	5.29	0.199333	0.222667	0.179333	0.259333	0.252667	0.870953	0.85698	0.883111	0.835474	0.839344	0.020319
Negative control	Occludin	26.18	25.1367	24.9633	24.76	25.12	25.232	7.25	2.21267	0.215735	7.33333	7.27	7.2	7.26333	7.18333	2.296	2.23267	2.16267	2.226	2.146	0.203627	0.212765	0.223343	0.213751	0.225938	0.00896159
ZO-1-RT-qPCR
		Sample 1				Sample 2				Sample 3				Sample 4				Sample 5
Group		CT	CT	CT	Ave CT1	CT	CT	CT	Ave CT2	CT	CT	CT	Ave CT3	CT	CT	CT	Ave CT2	CT	CT	CT	Ave CT3
Normal	β-actin	16.22	16.2	16.11	16.1767	16.15	16.18	16.24	16.19	16.23	16.26	16.23	16.24	16.68	16.77	16.67	16.7067	16.33	16.25	16.24	16.2733
Caco-2＋LPS	β-actin	15.33	15.21	15.2	15.2467	15.25	15.25	15.18	15.2267	15.02	15.01	15.06	15.03	15.14	15.16	15.33	15.21	15.1	15.01	15.03	15.0467
Caco-2＋LPS+HQC-L	β-actin	16.31	16.23	16.29	16.2767	16.01	16.03	16.02	16.02	16.32	16.52	16.37	16.4033	16.25	16.32	16.35	16.3067	16.13	16.19	16.16	16.16
Caco-2＋LPS+HQC-M	β-actin	16.73	16.8	16.83	16.7867	16.71	16.61	16.67	16.6633	16.76	16.72	16.76	16.7467	16.15	16.16	16.28	16.1967	16.04	16.01	16.11	16.0533
Caco-2＋LPS+HQC-H	β-actin	16.39	16.44	16.49	16.44	16.22	16.23	16.4	16.2833	16.21	16.31	16.35	16.29	16.01	16.03	16.07	16.0367	16.32	16.35	16.41	16.36
Negative control	β-actin	16.81	16.75	16.74	16.7667	15.77	15.62	15.67	15.6867	15.61	15.66	15.52	15.5967	16.05	16.02	16.14	16.07	15.43	15.31	15.45	15.3967
Group		CT	CT	CT	Ave CT1	CT	CT	CT	Ave CT2	CT	CT	CT	Ave CT3	CT	CT	CT	Ave CT2	CT	CT	CT	Ave CT3
Normal	ZO-1	22.25	22.37	22.36	22.3267	22.22	22.33	22.47	22.34	22.45	22.35	22.38	22.3933	22.81	22.75	22.88	22.8133	22.47	22.41	22.51	22.4633
Caco-2＋LPS	ZO-1	23.73	23.82	23.83	23.7933	23.67	23.75	23.87	23.7633	23.63	23.69	23.54	23.62	23.8	23.86	23.98	23.88	23.68	23.76	23.72	23.72
Caco-2＋LPS+HQC-L	ZO-1	24.01	24.09	24.04	24.0467	23.93	23.64	23.75	23.7733	24.07	24.09	24.02	24.06	23.95	23.92	23.98	23.95	23.85	23.86	23.93	23.88
Caco-2＋LPS+HQC-M	ZO-1	23.91	23.88	23.93	23.9067	23.83	23.72	23.88	23.81	23.75	23.93	23.99	23.89	23.89	22.96	22.88	23.2433	23.12	23.02	23.15	23.0967
Caco-2＋LPS+HQC-H	ZO-1	23.04	23.09	23.08	23.07	22.95	22.96	22.89	22.9333	22.86	22.92	22.98	22.92	22.82	22.68	22.72	22.74	22.97	23.02	23.01	23
Negative control	ZO-1	25.13	25.01	25.01	25.05	23.91	23.95	23.96	23.94	24.18	24.14	24.09	24.1367	24.52	24.64	24.68	24.6133	24.12	24.11	24.17	24.1333
Group		Ave CT1	Ave CT2	Ave CT3	Ave CT4	Ave CT5	Ave CT
Normal	β-actin	16.1767	16.19	16.24	16.7067	16.2733	16.3173
Caco-2＋LPS	β-actin	15.2467	15.2267	15.03	15.21	15.0467	15.152
Caco-2＋LPS+HQC-L	β-actin	16.2767	16.02	16.4033	16.3067	16.16	16.2333
Caco-2＋LPS+HQC-M	β-actin	16.7867	16.6633	16.7467	16.1967	16.0533	16.4893
Caco-2＋LPS+HQC-H	β-actin	16.44	16.2833	16.29	16.0367	16.36	16.282
Negative control	β-actin	16.7667	15.6867	15.5967	16.07	15.3967	15.9033
Group		Ave CT1	Ave CT2	Ave CT3	Ave CT4	Ave CT5	Ave CT	∆CT	∆∆CT	2-∆∆CT	∆CT1	∆CT2	∆CT3	∆CT4	∆CT5	∆∆CT1	∆∆CT2	∆∆CT3	∆∆CT4	∆∆CT5	2-∆∆CT1	2-∆∆CT2	2-∆∆CT3	2-∆∆CT4	2-∆∆CT5	SD
Normal	ZO-1	22.3267	22.34	22.3933	22.8133	22.4633	22.4673	6.15	0	1	6.15	6.15	6.15333	6.10667	6.19	0	0	0.00333333	-0.0433333	0.04	1	1	0.997692	1.03049	0.972655	0.0205104
Caco-2＋LPS	ZO-1	23.7933	23.7633	23.62	23.88	23.72	23.7553	8.60333	2.45333	0.182588	8.54667	8.53667	8.59	8.67	8.67333	2.39667	2.38667	2.44	2.52	2.52333	0.189903	0.191224	0.184284	0.174343	0.173941	0.00827046
Caco-2＋LPS+HQC-L	ZO-1	24.0467	23.7733	24.06	23.95	23.88	23.942	7.70867	1.55867	0.339465	7.77	7.75333	7.65667	7.64333	7.72	1.62	1.60333	1.50667	1.49333	1.57	0.325335	0.329116	0.351923	0.355191	0.336808	0.0133801
Caco-2＋LPS+HQC-M	ZO-1	23.9067	23.81	23.89	23.2433	23.0967	23.5893	7.1	0.95	0.517632	7.12	7.14667	7.14333	7.04667	7.04333	0.97	0.996667	0.993333	0.896667	0.893333	0.510506	0.501157	0.502316	0.537126	0.538369	0.0184831
Caco-2＋LPS+HQC-H	ZO-1	23.07	22.9333	22.92	22.74	23	22.9327	6.65067	0.500667	0.70678	6.63	6.65	6.63	6.70333	6.64	0.48	0.5	0.48	0.553333	0.49	0.716978	0.707107	0.716978	0.681444	0.712025	0.0148108
Negative control	ZO-1	25.05	23.94	24.1367	24.6133	24.1333	24.3747	8.47133	2.32133	0.200082	8.28333	8.25333	8.54	8.54333	8.73667	2.13333	2.10333	2.39	2.39333	2.58667	0.227931	0.23272	0.190782	0.190342	0.16647	0.0280162
Figure 6B
Zonulin-RT-qPCR
		Sample 1				Sample 2				Sample 3				Sample 4				Sample 5
Group		CT	CT	CT	Ave CT1	CT	CT	CT	Ave CT2	CT	CT	CT	Ave CT3	CT	CT	CT	Ave CT2	CT	CT	CT	Ave CT3
Normal	β-actin	12.69	12.6	12.68	12.6567	12.58	12.59	12.57	12.58	12.53	12.55	12.54	12.54	12.38	12.37	12.47	12.4067	12.43	12.55	12.44	12.4733
Caco-2＋LPS	β-actin	13.46	13.7	13.49	13.55	13.66	13.2	13.29	13.3833	13.16	13.2	13.19	13.1833	13.06	13.1	13.09	13.0833	13.16	13.12	13.11	13.13
Caco-2＋LPS+HQC-L	β-actin	12.94	12.94	12.92	12.9333	12.85	12.87	12.9	12.8733	13.25	12.87	12.9	13.0067	13.25	12.87	12.9	13.0067	13.25	12.87	12.9	13.0067
Caco-2＋LPS+HQC-M	β-actin	13.83	12.98	12.66	13.1567	13.83	12.98	12.86	13.2233	13.83	13.98	13.66	13.8233	13.33	13.38	13.36	13.3567	13.83	13.46	13.26	13.5167
Caco-2＋LPS+HQC-H	β-actin	12.88	12.71	12.9	12.83	12.88	12.91	12.9	12.8967	12.68	12.71	12.9	12.7633	12.68	12.66	12.6	12.6467	12.88	12.91	12.9	12.8967
Negative control	β-actin	13.01	13.02	13.18	13.07	13.3	13.12	13.08	13.1667	13.5	13.22	13.08	13.2667	13.3	13.02	13.18	13.1667	13.6	13.22	13.18	13.3333
Group		CT	CT	CT	Ave CT1	CT	CT	CT	Ave CT2	CT	CT	CT	Ave CT3	CT	CT	CT	Ave CT2	CT	CT	CT	Ave CT3
Normal	Zonulin	30.47	30.47	30.81	30.5833	30.41	30.48	30.46	30.45	30.31	30.45	30.38	30.38	30.21	30.25	30.38	30.28	30.37	30.31	30.32	30.3333
Caco-2＋LPS	Zonulin	29.98	29.96	29.85	29.93	29.72	29.86	29.75	29.7767	29.68	29.46	29.85	29.6633	29.58	29.56	29.45	29.53	29.68	29.56	29.55	29.5967
Caco-2＋LPS+HQC-L	Zonulin	29.56	29.59	29.61	29.5867	29.46	29.49	29.41	29.4533	29.66	29.69	29.71	29.6867	29.56	29.59	29.61	29.5867	29.56	29.79	29.61	29.6533
Caco-2＋LPS+HQC-M	Zonulin	29.65	30.41	30.45	30.17	30.25	30.21	30.25	30.2367	30.85	30.71	30.65	30.7367	29.85	30.41	30.45	30.2367	30.65	30.41	30.45	30.5033
Caco-2＋LPS+HQC-H	Zonulin	30.04	30.92	30.25	30.4033	30.34	30.92	30.25	30.5033	30.04	30.42	30.25	30.2367	30.34	30.32	30.25	30.3033	30.34	30.92	30.25	30.5033
Negative control	Zonulin	29.79	29.46	29.37	29.54	29.79	29.56	29.57	29.64	29.71	29.73	29.79	29.7433	29.69	29.59	29.68	29.6533	29.69	29.76	29.77	29.74
Group		Ave CT1	Ave CT2	Ave CT3	Ave CT4	Ave CT5	Ave CT
Normal	β-actin	12.6567	12.58	12.54	12.4067	12.4733	12.5313
Caco-2＋LPS	β-actin	13.55	13.3833	13.1833	13.0833	13.13	13.266
Caco-2＋LPS+HQC-L	β-actin	12.9333	12.8733	13.0067	13.0067	13.0067	12.9653
Caco-2＋LPS+HQC-M	β-actin	13.1567	13.2233	13.8233	13.3567	13.5167	13.4153
Caco-2＋LPS+HQC-H	β-actin	12.83	12.8967	12.7633	12.6467	12.8967	12.8067
Negative control	β-actin	13.07	13.1667	13.2667	13.1667	13.3333	13.2007
Group		Ave CT1	Ave CT2	Ave CT3	Ave CT4	Ave CT5	Ave CT	∆CT	∆∆CT	2-∆∆CT	∆CT1	∆CT2	∆CT3	∆CT4	∆CT5	∆∆CT1	∆∆CT2	∆∆CT3	∆∆CT4	∆∆CT5	2-∆∆CT1	2-∆∆CT2	2-∆∆CT3	2-∆∆CT4	2-∆∆CT5	SD
Normal	Zonulin	30.5833	30.45	30.38	30.28	30.3333	30.4053	17.874	0	1	17.9267	17.87	17.84	17.8733	17.86	0.0526667	-0.004	-0.034	-0.000666667	-0.014	0.964153	1.00278	1.02385	1.00046	1.00975	0.0221163
Caco-2＋LPS	Zonulin	29.93	29.7767	29.6633	29.53	29.5967	29.6993	16.4333	-1.44067	2.71446	16.38	16.3933	16.48	16.4467	16.4667	-1.494	-1.48067	-1.394	-1.42733	-1.40733	2.81669	2.79078	2.62806	2.68949	2.65246	0.0839655
Caco-2＋LPS+HQC-L	Zonulin	29.5867	29.4533	29.6867	29.5867	29.6533	29.5933	16.628	-1.246	2.37183	16.6533	16.58	16.68	16.58	16.6467	-1.22067	-1.294	-1.194	-1.294	-1.22733	2.33054	2.45207	2.28786	2.45207	2.34134	0.0750954
Caco-2＋LPS+HQC-M	Zonulin	30.17	30.2367	30.7367	30.2367	30.5033	30.3767	16.9613	-0.912667	1.88252	17.0133	17.0133	16.9133	16.88	16.9867	-0.860667	-0.860667	-0.960667	-0.994	-0.887333	1.81588	1.81588	1.94621	1.9917	1.84975	0.0805036
Caco-2＋LPS+HQC-H	Zonulin	30.4033	30.5033	30.2367	30.3033	30.5033	30.39	17.5833	-0.290667	1.22321	17.5733	17.6067	17.4733	17.6567	17.6067	-0.300667	-0.267333	-0.400667	-0.217333	-0.267333	1.23171	1.20358	1.32012	1.16258	1.20358	0.0589567
Negative control	Zonulin	29.54	29.64	29.7433	29.6533	29.74	29.6633	16.4627	-1.41133	2.65983	16.47	16.4733	16.4767	16.4867	16.4067	-1.404	-1.40067	-1.39733	-1.38733	-1.46733	2.64634	2.64024	2.63414	2.61595	2.7651	0.05965
Figure 6C
claudin-1 WB
Repeat 1
	Normal	Caco-2＋LPS	Caco-2＋LPS+HQC-L	Caco-2＋LPS+HQC-M	Caco-2＋LPS+HQC-H	Negative control
claudin-1	21533.5	6647.37	11338.9	13918.3	16979.8	8840.59
β-actin	21796.9	22152.7	22439.4	22018.2	21307.2	23738.8
	0.987916	0.30007	0.505314	0.632126	0.7969	0.372411
Repeat 2
claudin-1	18371.4	5748.35	9020.64	13103.4	16824	6405.76
β-actin	17850.6	16483.4	18045.8	19349.7	19901.9	18095.5
	1.02918	0.348736	0.499876	0.677192	0.845348	0.353998
Repeat 3
claudin-1	22545.4	7186.42	11014.5	13285.7	17368.5	8270.05
β-actin	22032.8	22324	22922.2	21483.2	21334.3	21290.3
	1.02327	0.321914	0.480514	0.618421	0.814114	0.388442
Repeat 4
claudin-1	22871.8	6778.74	10986.5	13001.2	18741.5	7078.62
β-actin	22858.1	22393.7	22476	21573.8	21735.3	21845.5
	1.0006	0.302708	0.48881	0.602642	0.862261	0.324031
Repeat 5
claudin-1	23171.7	6948.72	11286.4	13801.3	18741.5	7178.61
β-actin	22658.1	22493.7	22675.5	21673.6	22935.6	21345.3
	1.02267	0.308919	0.497738	0.636781	0.817134	0.336309
average	Normal	Caco-2＋LPS	Caco-2＋LPS+HQC-L	Caco-2＋LPS+HQC-M	Caco-2＋LPS+HQC-H	Negative control
	1.01272	0.31647	0.49445	0.633432	0.827152	0.355038
Repeat 1	0.987916	0.3	0.505	0.632	0.7969	0.372
Repeat 2	1.029	0.349	0.499876	0.677192	0.845348	0.354
Repeat 3	1.02327	0.321914	0.480514	0.618421	0.814114	0.388442
Repeat 4	1.0006	0.302708	0.48881	0.602642	0.862261	0.324031
Repeat 5	1.02267	0.308919	0.497738	0.636781	0.817134	0.336309
SD	0.0175889	0.0200343	0.00971525	0.0278456	0.0262167	0.0260615
Occludin WB
Repeat 1
	Normal	Caco-2＋LPS	Caco-2＋LPS+HQC-L	Caco-2＋LPS+HQC-M	Caco-2＋LPS+HQC-H	Negative control
Occludin	22513.6	6357.33	10648.2	13109	15679.1	7540.59
β-actin	22396.3	21852.7	22939.9	22489	22157.9	23038.4
	1.00523	0.290917	0.464178	0.582907	0.707604	0.327305
Repeat 2
Occludin	23371.4	7748.34	10520.5	12903.3	15824.7	7775.76
β-actin	21850.7	22483.2	22345.7	22049.7	22401.1	22495.4
	1.0696	0.344628	0.470807	0.585194	0.706427	0.345661
Repeat 3
Occludin	20875.5	7186.92	10384.5	11886	13868.9	7270.65
β-actin	21032.7	21024	20922.7	20483.9	19834.7	21091
	0.992529	0.341843	0.496325	0.580259	0.699226	0.344728
Repeat 4
Occludin	22171.4	6878.78	10286.7	12901.9	13871.9	6778.82
β-actin	20898.6	19393.8	20465.9	19973.9	19796	20295.1
	1.0609	0.354691	0.502626	0.645941	0.700744	0.334012
Repeat 5
Occludin	20556.8	7054.65	11519	13767.6	16463.7	7332.82
β-actin	20149.9	21913	21841.9	20913.8	20938.9	20596.9
	1.02019	0.321939	0.527379	0.658301	0.786275	0.356016
average	Normal	Caco-2＋LPS	Caco-2＋LPS+HQC-L	Caco-2＋LPS+HQC-M	Caco-2＋LPS+HQC-H	Negative control
	1.02969	0.330804	0.492263	0.61052	0.720055	0.341545
Repeat 1	1.00523	0.290917	0.464178	0.582907	0.707604	0.327305
Repeat 2	1.0696	0.344628	0.470807	0.585194	0.706427	0.345661
Repeat 3	0.992529	0.341843	0.496325	0.580259	0.699226	0.344728
Repeat 4	1.0609	0.354691	0.502626	0.645941	0.700744	0.334012
Repeat 5	1.02019	0.321939	0.527379	0.658301	0.786275	0.356016
SD	0.0340433	0.0252642	0.0255249	0.0382664	0.0371906	0.0111356
Figure 6D
ZO-1	Normal	Caco-2＋LPS	Caco-2＋LPS+HQC-L	Caco-2＋LPS+HQC-M	Caco-2＋LPS+HQC-H	Negative control
Mean	119.137	42.127	64.352	82.445	95.137	42.492
	118.208	41.771	64.139	82.393	95.419	42.392
	118.932	42.268	65.072	83.007	95.539	42.197
	118.722	41.868	65.372	83.227	95.739	41.262
	118.864	41.568	65.162	83.105	95.619	42.562
average	118.773	41.9204	64.8194	82.8354	95.4906	42.181
SD	0.349243	0.279625	0.54036	0.388462	0.229506	0.531794
Figure 6E
Zonline	Normal	Caco-2＋LPS	Caco-2＋LPS+HQC-L	Caco-2＋LPS+HQC-M	Caco-2＋LPS+HQC-H	Negative control
Mean	42.127	108.453	92.437	76.645	60.552	107.592
	43.771	108.218	92.519	77.693	61.339	106.492
	43.368	107.932	91.939	76.107	60.172	108.597
	42.768	108.72	92.739	77.327	60.342	107.862
	43.668	107.865	92.219	77.805	60.362	107.662
average	43.1404	108.238	92.3706	77.1154	60.5534	107.641
SD	0.688019	0.357671	0.304718	0.723203	0.459336	0.755946
