# Supplementary material for: Huangqin Qingre Chubi Capsule inhibits rheumatoid arthritis by regulating intestinal flora and improving intestinal barrier
Source: Front Pharmacol. 2024 Jun 26;15:1422245. doi: 10.3389/fphar.2024.1422245 (PMC11233690; doi:10.3389/fphar.2024.1422245)
Supplement: Supplementary file 5 [file DataSheet3.XLSX]

## Sheet: Sheet1
Figure3 A
shannon
Normal CIA mice
CIA mice 0.75 -
CIA mice+HQC 0.42 0.49
Figure3 B
simpson
Normal CIA mice
CIA mice 0.44 -
CIA mice+HQC 0.81 0.49
Figure3 C
PCOA
pc vector number	1	2	3	4	5	6	7	8	9	10	11	12	13	14	15	16	17	18	19	20	21	22	23	24
Normal_1	-0.118948	0.01989	0.0286174	0.0804519	-0.272778	0.0318966	0.03931	0.277379	0.149687	-0.0504888	0.167714	-0.136802	-0.0286187	0.0460755	0.021089	-0.0286115	0.00512051	-0.0346346	-0.00352131	-0.0506905	0.0140871	0.0142511	-0.0075435	0
Normal_2	-0.170686	0.16354	0.0520255	0.109494	-0.0657522	-0.104426	-0.0523471	0.0684557	-0.0890525	0.0253632	-0.0686949	0.239121	-0.116245	0.185193	0.0329355	-0.0864031	0.0426608	-0.0139185	0.00241553	0.0655157	-0.0354719	-0.0415132	0.00368561	0
Normal_3	-0.177546	0.28828	-0.0795675	-0.302183	0.0248761	0.263624	-0.210035	0.0383817	-0.0135881	0.0222004	0.0638034	0.0366486	-0.0356983	-0.071756	0.0184105	0.0243637	-0.0122144	0.0176985	0.0218613	0.035156	-0.0213553	-0.00131267	-0.00293821	0
Normal_4	-0.214367	-0.0323232	0.169469	-0.0243942	-0.0595562	0.0567394	0.0233492	-0.179753	0.0348148	-0.0410054	-0.0587427	0.00636332	-0.0139011	-0.0856208	0.0449025	-0.115562	0.0552971	-0.0765633	-0.0523958	-0.0588564	0.190547	-0.0724001	0.0149356	0
Normal_5	-0.281847	0.0754034	0.157152	-0.063035	-0.159548	0.0438182	0.204939	-0.05531	-0.0211638	0.118179	-0.176632	-0.0410314	0.114562	0.00731433	-0.0256213	0.109834	0.0197097	0.0225801	-0.0267241	0.02516	-0.0834584	0.077273	-0.0165652	0
Normal_6	-0.197926	0.32137	-0.0789398	0.126958	0.0602989	-0.202707	0.0782941	-0.158781	0.027985	-0.0658916	0.23386	0.0380912	0.0620064	-0.0796171	-0.0493861	0.0570957	-0.0305998	0.00337991	0.02124	0.0152221	-0.011768	-0.000242002	0.0240862	0
Normal_7	-0.0668952	0.00750088	0.22301	0.0674139	0.250659	-0.00455581	-0.0922561	0.071485	-0.0250518	-0.0344905	-0.0325448	-0.0501176	-0.037128	-0.012894	-0.0489594	0.0218679	-0.0457611	-0.101573	-0.109931	-0.151823	-0.120719	-0.0098969	0.036376	0
Normal_8	-0.0714577	0.0288881	0.244747	0.0418985	0.249617	-0.050844	-0.0464159	0.0855086	-0.00807161	-0.00802175	-0.0202711	-0.150095	0.0287404	0.064053	0.0326209	0.00879441	-0.0140564	0.0880785	0.128605	0.106086	0.101916	0.0193968	-0.0524425	0
CIA mice_1	-0.121343	0.00248934	-0.274316	0.218616	-0.0123783	0.0403576	-0.127548	0.0150308	-0.0818148	-0.00561622	-0.102642	-0.039422	0.11024	0.00120528	0.0185079	-0.0562204	-0.0819928	0.153132	-0.102107	-0.0683092	0.041453	0.021286	-0.0355201	0
CIA mice_2	-0.037507	-0.127029	-0.143957	0.0642963	0.0062775	-0.0893664	-0.0453137	-0.0083174	-0.0827984	0.16281	0.00796336	-0.0494116	-0.186072	-0.0552054	0.102015	0.191856	0.119279	-0.0115641	0.0180195	-0.054355	0.0484475	0.0223017	0.00276073	0
CIA mice_3	-0.0478736	-0.276945	-0.0323439	-0.0104605	-0.0619703	0.0100201	-0.0785991	0.0322365	0.0280306	-0.199148	-0.0501686	0.098806	0.0446578	0.032375	-0.062779	0.204766	-0.105202	-0.064794	-0.0139175	0.0876841	0.0570534	-0.0458959	0.0235189	0
CIA mice_4	-0.167225	-0.195755	-0.234218	-0.147241	0.201324	0.0972213	0.284774	0.0201905	-0.0589118	-0.0169425	0.0690921	-0.0141382	-0.057838	0.123538	-0.0623071	-0.058155	-0.00390939	0.00338349	-0.00561025	-0.0197207	0.0121215	-0.0199566	0.00706632	0
CIA mice_5	-0.0387465	-0.0989576	-0.185646	0.144619	0.0211679	0.0336076	-0.0731459	0.00284207	0.0335286	0.112353	-0.0757771	-0.0745418	0.0927193	-0.0720173	-0.0663961	-0.0957563	0.0487097	-0.176535	0.123427	0.086756	-0.0667739	-0.0430652	0.00977038	0
CIA mice_6	0.0288225	-0.25621	0.0629973	-0.00328643	0.0713865	-0.0155274	-0.0381623	0.0538862	0.0669473	-0.0138159	0.0904851	0.128521	0.0294917	-0.108585	-0.0378412	-0.0687963	0.143926	0.0489537	-0.11015	0.0940345	-0.0146492	0.148762	-0.01215	0
CIA mice_7	0.149189	-0.0858171	0.00476653	-0.0158184	0.0178666	0.0350423	-0.0371662	-0.183655	0.115133	0.103374	0.101412	-0.0342775	0.0391769	0.139893	0.209217	-0.00911121	-0.104208	-0.0660771	-0.0788977	0.0560866	-0.0434934	0.0260837	-0.0210185	0
CIA mice_8	0.0611069	-0.165815	0.0797052	0.00208817	-0.0405127	0.0546274	-0.0977478	-0.126967	0.160956	0.0686894	0.0489706	0.067773	0.0409756	0.0953119	-0.103253	0.0207046	0.0682396	0.140036	0.116463	-0.129597	-0.0414918	-0.061615	0.0216538	0
CIA mice+HQC_1	0.170198	-0.0275799	0.00956054	-0.156801	-0.0831736	-0.088255	-0.0488414	-0.00544041	-0.269213	-0.141144	0.0604898	-0.0470611	0.169946	0.056842	0.0718728	-0.0176843	0.116954	-0.0383213	0.0393203	-0.0616775	-0.022598	0.0066072	0.00817087	0
CIA mice+HQC_2	0.183599	0.20389	-0.166855	-0.215218	0.0700437	-0.223346	0.0118773	0.0782647	0.231257	-0.0178666	-0.180689	0.00129991	0.0327266	0.0225362	0.0080761	-0.00278916	0.0378182	-0.0141883	-0.0287326	-0.0404259	0.0397329	0.0123943	0.014889	0
CIA mice+HQC_3	0.045004	-0.165309	0.0719186	-0.095028	-0.0273281	-0.109389	0.0887423	0.129182	-0.0529342	0.122014	0.0159208	0.136517	0.0305691	-0.166964	0.0929598	-0.0552915	-0.176743	0.0390458	0.0815694	-0.0484075	-0.013769	-0.0391448	0.00715954	0
CIA mice+HQC_4	0.00977439	-0.0781285	-0.0206343	-0.0268275	-0.0912375	-0.0488771	0.00100312	-0.143622	0.0186696	-0.226721	-0.0934973	-0.100964	-0.19796	-0.0692628	0.024418	-0.0739318	-0.0423247	0.0598706	0.064638	0.0250695	-0.116453	0.038044	-0.0339386	0
CIA mice+HQC_5	0.208776	0.0117583	0.0554034	-0.112125	-0.119011	-0.11738	-0.05771	-0.0371553	-0.106131	0.148057	0.0549693	-0.116196	-0.0702578	0.0119378	-0.205673	-0.0322732	-0.0593742	0.0196256	-0.107347	0.0734501	0.0324758	-0.0611305	-0.0241708	0
CIA mice+HQC_6	0.281657	0.114765	0.0249903	0.116893	0.0422838	0.131419	0.144529	0.0549406	0.0165413	-0.0526023	-0.0132496	0.00198195	0.0130898	-0.078266	0.0711277	0.0517884	0.0953052	0.0713338	-0.069047	0.0662298	-0.0528444	-0.179951	-0.027564	0
CIA mice+HQC_7	0.305564	0.150955	0.00835443	0.0966036	-0.00074756	0.128845	0.0716312	-0.0231774	-0.0283875	-0.0141383	-0.00753477	0.112564	-0.0285614	0.00366994	-0.0758105	0.0243022	-0.0373946	-0.0935598	0.0591247	-0.0792912	0.058501	0.0969451	-0.149851	0
CIA mice+HQC_8	0.268678	0.121138	0.0237591	0.103086	-0.0218076	0.127454	0.0568407	-0.00560507	-0.0464309	0.00485378	-0.034236	-0.0136286	-0.036621	0.0102441	-0.0101258	-0.0147865	-0.0392399	0.0246102	0.0316965	0.026704	0.0485109	0.0927789	0.209629	0
eigvals	0.676934	0.589136	0.413683	0.358509	0.326519	0.290927	0.274063	0.259043	0.239837	0.231075	0.221958	0.204661	0.177109	0.167351	0.156966	0.151182	0.14299	0.133107	0.125157	0.123931	0.111502	0.102835	0.0774915	0
% variation explained	12.1839	10.6037	7.44574	6.45269	5.8769	5.23631	4.93277	4.66243	4.31674	4.15904	3.99496	3.68363	3.18772	3.01209	2.82519	2.72107	2.57364	2.39574	2.25266	2.2306	2.00689	1.85088	1.39474	0
Figure3 D
NMDS
samples	NMDS1	NMDS2	NMDS3
Normal_1	-0.0213625	1.10979	0.31285
Normal_2	-0.669521	0.628236	-0.150928
Normal_3	-1.59791	0.511795	1.03761
Normal_4	0.113995	0.636337	-0.388545
Normal_5	-0.108272	1.36248	-0.586914
Normal_6	-1.64099	0.598686	-0.503961
Normal_7	0.0178246	0.109748	-0.750401
Normal_8	-0.0932049	0.198008	-0.863254
CIA mice_1	-0.064173	0.366056	0.95547
CIA mice_2	0.444925	0.0738431	0.372435
CIA mice_3	0.996751	0.18181	0.0418722
CIA mice_4	1.48465	0.69894	0.739597
CIA mice_5	0.21195	0.121402	0.441318
CIA mice_6	0.714002	-0.0385475	-0.235319
CIA mice_7	0.287281	-0.527974	-0.174993
CIA mice_8	0.420155	-0.154636	-0.275293
CIA mice+HQC_1	0.438215	-0.908745	0.258225
CIA mice+HQC_2	-0.986756	-1.28512	0.532937
CIA mice+HQC_3	0.723156	-0.260264	-0.237965
CIA mice+HQC_4	0.134925	-0.099312	0.126096
CIA mice+HQC_5	0.116142	-0.913384	0.0340135
CIA mice+HQC_6	-0.268816	-0.886495	-0.478542
CIA mice+HQC_7	-0.399222	-0.957995	-0.202239
CIA mice+HQC_8	-0.253744	-0.564655	-0.00407392
stress	0.114292	0	0
% variation explained	0	0	0
Figure3 E
familar lever
	Normal_1	Normal_2	Normal_3	Normal_4	Normal_5	Normal_6	Normal_7	Normal_8	CIA mice_1	CIA mice_2	CIA mice_3	CIA mice_4	CIA mice_5	CIA mice_6	CIA mice_7	CIA mice_8	CIA mice+HQC_1	CIA mice+HQC_2	CIA mice+HQC_3	CIA mice+HQC_4	CIA mice+HQC_5	CIA mice+HQC_6	CIA mice+HQC_7	CIA mice+HQC_8
Muribaculaceae	0.222699	0.263746	0.315149	0.27913	0.322086	0.248948	0.236209	0.286311	0.368503	0.425859	0.2377	0.248362	0.335113	0.391016	0.362244	0.437915	0.354866	0.312596	0.199293	0.324447	0.250486	0.244119	0.40029	0.344649
Lactobacillus	0.608557	0.154638	0.5774	0.50939	0.583129	0.30526	0.107371	0.417719	0.456052	0.194925	0.414397	0.27999	0.211904	0.377655	0.0610143	0.130142	0.0666508	0.42502	0.692274	0.498138	0.148062	0.353469	0.214003	0.154069
Ruminococcaceae	0.0193324	0.0651116	0.0379939	0.13286	0.164433	0.0554149	0.246686	0.235503	0.0599502	0.0352221	0.0120994	0.0118607	0.0130244	0.0262272	0.00962721	0.0171465	0.216183	0.131443	0.0157976	0.0172419	0.328042	0.054657	0.279204	0.227312
Lachnospiraceae	0.0302906	0.0888806	0.0289967	0.00796208	0.0103945	0.169032	0.0311845	0.0270542	0.096555	0.0104421	0.00355234	0.00826113	0.0517695	0.00307665	0.0425662	0.00744754	0.0625	0.289084	0.0078209	0.0140327	0.0680737	0.179198	0.156344	0.0995674
Erysipelotrichaceae	0.0281406	0.269227	0.0345778	0.0489988	0.172448	0.0777419	0.0684467	0.0375489	0.0809333	0.0315066	0.0391242	0.0346412	0.0276699	0.0169128	0.0201342	0.0285927	0.0225671	0.0994864	0.0123078	0.050106	0.0834259	0.0386778	0.0504565	0.0128479
Desulfovibrionaceae	0.0147351	0.077934	0.0813249	0.0163085	0.0459075	0.0569846	0.00739355	0.00433203	0.108283	0.0302116	0.0104471	0.0436516	0.191439	0.225098	0.0636262	0.0516363	0.0699126	0.0260405	0.0129154	0.02472	0.0613138	0.02572	0.032518	0.0240144
Clostridiaceae	0.0218616	0.0140018	0.0787664	0.0199143	0.0185517	0.0110238	0.11922	0.0724986	0.0334423	0.0296379	0.0134243	0.0123737	0.0129424	0.00502813	0.00647998	0.00479286	0.0111649	0.00299984	0.00760279	0.00955192	0.0616808	0.040451	0.0188649	0.0266754
Streptococcaceae	0.0034708	0.00333224	0.00465793	0.00333126	0.000286251	0.0129734	0.0100601	0.00449972	0.01214	0.0192122	0.173532	0.168305	0.0582654	0.0012834	0.00330611	0.00102221	0.0220419	0.0260719	0.012931	0.00478353	0.00464938	0.00326198	0.00116855	0.00145294
[Clostridium]_methylpentosum_group	0.0324046	0.0364678	0.00521744	0.00547278	0.012273	0.0446704	0.00244143	0.0020123	0.0408026	0.030769	0.0205228	0.00166611	0.0315708	0.00752461	0.0112243	0.0304619	0.0229906	0.0212345	0.00204091	0.00572207	0.0402386	0.0137244	0.0265342	0.0360297
Eggerthellaceae	0.0098724	0.019791	0.0275979	0.030622	0.0109849	0.0422861	0.0142157	0.0245947	0.00589591	0.00829276	0.00289778	0.0175144	0.0141623	0.00841801	0.00767619	0.0229043	0.0396115	0.0316378	0.0029549	0.004679	0.0257029	0.00529184	0.0195391	0.00978402
Clostridia_UCG-014	0.00465403	0.013874	0.0126233	0.00364242	0.0114322	0.0158345	0.00902931	0.0194885	0.00662951	0.00380309	0.00190535	0.00169388	0.00915751	0.00305907	0.00621807	0.00981077	0.00172811	0.0192193	0.00287245	0.0155616	0.00209528	0.017738	0.0144457	0.0209126
Bifidobacterium	0.01	0.0157425	0.001	0.0268697	0.00255837	0.0124825	0.00266653	0.00224986	0.00998687	0.00237693	0.0021314	0.000888593	0.00342154	0.0027602	0.00057857	0.00258473	0.00286324	0.0101885	0.00920747	0.00758402	0.000259998	0.000781673	0.00344325	0.0033265
Sutterellaceae	0.00839441	0.00934257	0.0051119	0.00846835	0.00225047	0.0136244	0.00543695	0.000670766	0.00142015	0.00624559	0.00235746	0.00413751	0.00082646	0.002391	0.00028102	0.00349012	0.000237192	0.00158112	0.0118404	0.00087799	0.00818353	0.00245024	0.0100403	0.00822855
Moraxellaceae	0.000410185	0.000171284	0.00037767	0.000146429	0.000107344	0.000448808	0.000121206	0	0.000305409	0.000196712	0.000177617	0.00399867	0.000148763	0.000228551	0.000165306	0	0.00233803	0.0461285	0.00316263	0.000166515	0.000122352	0.000631351	0	4.9e-05
Rikenellaceae	0.000189316	0.000108999	0.000853254	0.000732145	0	0.00112202	0.00443267	0.00058692	0.00142757	0.00170483	0.00416258	0.00186082	0.00467776	0.00181083	0.00753794	0.00604565	0.000271076	0.00995759	0.00059202	0.000211929	0.00201881	0.00129277	0.00529879	0.00367317
others	0.00318682	0.0158671	0.0150928	0.00442948	0.00559979	0.0348527	0.0583519	0.032071	0.0150872	0.0158517	0.00923608	0.0198128	0.00671085	0.00370956	0.00528978	0.00829451	0.0115885	0.075483	0.00719772	0.00516197	0.00509291	0.0269978	0.0240561	0.0151824
Figure3 F
genus lever
	Normal_1	Normal_2	Normal_3	Normal_4	Normal_5	Normal_6	Normal_7	Normal_8	CIA mice_1	CIA mice_2	CIA mice_3	CIA mice_4	CIA mice_5	CIA mice_6	CIA mice_7	CIA mice_8	CIA mice+HQC_1	CIA mice+HQC_2	CIA mice+HQC_3	CIA mice+HQC_4	CIA mice+HQC_5	CIA mice+HQC_6	CIA mice+HQC_7	CIA mice+HQC_8
Muribaculaceae	0.222699	0.263746	0.315149	0.27913	0.322086	0.248948	0.236209	0.286311	0.368503	0.425859	0.2377	0.248362	0.335113	0.391016	0.362244	0.437915	0.354866	0.312596	0.199293	0.324447	0.250486	0.244119	0.40029	0.344649
Lactobacillus	0.608557	0.154638	0.5774	0.50939	0.583129	0.30526	0.107371	0.417719	0.456052	0.194925	0.414397	0.27999	0.211904	0.377655	0.0610143	0.130142	0.0666508	0.42502	0.692274	0.498138	0.148062	0.353469	0.214003	0.154069
Desulfovibrio	0.0542145	0.0560655	0.0404297	0.0156496	0.0455139	0.0846424	0.00398248	0.0038569	0.103656	0.0293264	0.0685902	0.0634017	0.066298	0.0847117	0.0630476	0.0499423	0.0897601	0.0219413	0.0127128	0.0245534	0.0602585	0.0174109	0.0431764	0.0377945
Lachnospiraceae_NK4A136_group	0.0134415	0.064278	0.00746947	0.000146429	0.00161016	0.0867742	0.00399979	0.00229178	0.0692209	0.00339328	0.00221214	0.00244363	0.0158846	0.00116034	0.011373	0.00233648	0.0323089	0.0363122	0.0132561	0.0123918	0.0327904	0.0160441	0.058609	0.0345115
Dubosiella	0.00683116	0.0158515	0.00979144	0.0238862	0.0443689	0.0267181	0.012969	0.005981	0.0714962	0.0293756	0.0370897	0.0340997	0.0260996	0.0362096	0.0397706	0.0273076	0.0211609	0.00937647	0.012152	0.0381532	0.0033188	0.0331667	0.0102551	0.0124724
Allobaculum	0.000804594	0.248361	0.0231218	0.0233005	0.119742	0.0479944	0.0521012	0.0283399	0.00554317	0.000967166	0.000500557	0.000138843	0.000330584	0	0	0.000817769	0.000440499	0.02	0.03	0.000650923	0.0547424	0.0479944	0.0221012	0.00833986
Lactococcus	0.0107351	0.0187368	0.169899	0.156129	0.0570423	0.067211	0.0644463	0.00986158	0.00307639	0.00272497	0.00338504	0.00281876	0.000286251	0.00869565	0.0072204	0.00280883	0.019958	0.0245327	0.0119027	0.00484771	0.00201881	0.00175876	0.0538865	0.0235877
Candidatus_Arthromitus	0.0218616	0.0225138	0.07324	0.019713	0.0484086	0.044575	0.0192198	0.0724986	0.00469301	0.00124077	0.00116846	0.00935513	0.0578573	0.000330708	0.00862312	0.0265611	0.029533	0.012819	0.0288386	0.0539409	0.055686	0.0524789	0.0350253	0.0138437
[Clostridium]_methylpentosum_group	0.0324046	0.0364678	0.00521744	0.00547278	0.012273	0.0446704	0.00244143	0.0020123	0.0408026	0.030769	0.0205228	0.00166611	0.0315708	0.00752461	0.0112243	0.0304619	0.0229906	0.0212345	0.00204091	0.00572207	0.0402386	0.0137244	0.0265342	0.0360297
Clostridia_UCG-014	0.00465403	0.013874	0.0126233	0.00364242	0.0114322	0.0158345	0.00902931	0.0194885	0.00662951	0.00380309	0.00190535	0.00169388	0.00915751	0.00305907	0.00621807	0.00981077	0.00172811	0.0192193	0.00287245	0.0155616	0.00209528	0.017738	0.0144457	0.0209126
Enterorhabdus	0.00424384	0.00977873	0.00237882	0.0206282	0.00318454	0.00312763	0.00616418	0.00871995	0.0199279	0.0141468	0.00156626	0.0130545	0.0170745	0.0122328	0.0131418	0.00512566	0.00301572	0.00546568	0.00135542	0.0113685	0.00951289	0.00512597	0.00378773	0.0107256
Clostridium_sensu_stricto_1	0	0.00348796	0.0155264	0.00020134	0.000143126	0.000448808	0	0	0.00390923	0.0168188	0.00458575	0.118377	0.00725632	0.00254923	0.00145469	0.000949196	0.00647194	0.00175907	0.00643433	0.000196791	0.00382351	0.000120257	0.00024177	0.000114276
Muribaculum	0.00105702	0.000653992	0.000153866	0.012721	0.000966097	0.000112202	0.00379201	0.00121576	0.000588654	0.000708172	0.00938141	0.00581817	0.006248	0.0177391	0.0171091	0.0304765	0.00611616	0.00317261	0.0012152	0.00417802	0.00309406	0.0234108	0.0116566	0.0101053
Bifidobacterium	0.01	0.0157425	0.001	0.0268697	0.00255837	0.0124825	0.00266653	0.00224986	0.00998687	0.00237693	0.0021314	0.000888593	0.00342154	0.0027602	0.00057857	0.00258473	0.00286324	0.0101885	0.00920747	0.00758402	0.000259998	0.000781673	0.00344325	0.0033265
Lachnoclostridium	0.0018677	0.0181126	0.00551118	0.014075	0.00357438	0.0103086	0.00287003	0.00356054	0.0054594	0.00139332	0.000403675	0.000374875	0.00474391	0.000334037	0.00575284	0.00227807	0.00447276	0.00592116	0.01	0.0032092	0.00828936	0.00475016	0.00858283	0.00858705
others	0.085287	0.0857041	0.0609028	0.0533551	0.042723	0.153408	0.120963	0.0929011	0.0870568	0.113781	0.0602768	0.0516217	0.232169	0.0703586	0.293599	0.263146	0.262503	0.41902	0.0461153	0.0436421	0.370895	0.198049	0.421465	0.322553
Figure3 G
	Normal	CIA mice	CIA mice+HQC
Lipid metabolism	1.46095e+06	1.41183e+06	1.45743e+06
Lipoic acid metabolism	35855.3	19289.4	30485.9
Lipopolysaccharide biosynthesis	96828.8	115547	99048.4
Lipopolysaccharide biosynthesis protein	46869.2	59584.6	33779.8
Lipid A disaccharide synthetase	42478.1	47569	37285
Lipoate synthase	30420.3	34033.2	31908.5
Lipoate-protein ligase B	33315.9	29986.7	33041.5
Nicotinate and nicotinamide metabolism	439313	426533	432588
Nitrogen metabolism	235273	229581	242613
Retinol metabolism	51417.2	40522.5	44707.1
Propanoate metabolism	522192	469060	498753
Butanoate metabolism	503040	476467	532089
Pentose phosphate pathway	818105	748767	817139
Phenylalanine metabolism	101693	99036	115147
Tryptophan metabolism	79943.8	78695.4	82464.3
Tyrosine metabolism	157415	149732	149624
Phenylalanine, tyrosine and tryptophan biosynthesis	508387	415096	496028
Th17 cell differentiation	17286.5	20130.5	27696.4
Cardiovascular diseases	117316	121048	120734
Pathways in cancer	46773.4	47875.1	44514.8
