# Supplementary material for: Huangqin Qingre Chubi Capsule inhibits rheumatoid arthritis by regulating intestinal flora and improving intestinal barrier
Source: Front Pharmacol. 2024 Jun 26;15:1422245. doi: 10.3389/fphar.2024.1422245 (PMC11233690; doi:10.3389/fphar.2024.1422245)
Supplement: Supplementary file 6 [file DataSheet8.XLSX]

## Sheet: Sheet1
Figure8B
Increased paw swelling
	8	9
Normal	0.29	0.294
CIA mice	0.738	0.744
CIA mice+HQC	0.643	0.611
CIA mice+HQC＋Ab	0.644	0.655
CIA mice+Ab	0.737	0.705
Figure8C
Body weight
	8	9
Normal	24.64	25.22
CIA mice	20.51	20.01
CIA mice+HQC	23.24	23.9
CIA mice+HQC＋Ab	23.23	23.26
CIA mice+Ab	20.53	21.14
Figure8D
LPS Level-ELISA
	1.Standard hole
	Concentration（ng/ml)	Rep 1	Rep 2	Ave (OD)			Sample		Rep 1	Rep 2	Rep 3	Ave (OD)	Sample		Rep 1	Rep 2	Rep 3	Ave (OD)	Sample		Rep 1	Rep 2	Rep 3	Ave (OD)	Sample		Rep 1	Rep 2	Rep 3	Ave (OD)	Sample		Rep 1	Rep 2	Rep 3	Ave (OD)
450nm	120ng/ml	3.319	3.341	3.33			Normal1	450nm	0.473	0.465	0.475	0.471	CIA mice1	450nm	0.811	0.788	0.792	0.797	CIA mice+HQC1	450nm	0.613	0.605	0.611	0.609667	CIA mice+HQC＋Ab1	450nm	0.569	0.553	0.554	0.558667	CIA mice+Ab1	450nm	0.591	0.598	0.593	0.594
calibration value		3.263	3.285	3.274				calibration value	0.419	0.411	0.421	0.417		calibration value	0.718	0.725	0.709	0.717333		calibration value	0.55	0.542	0.548	0.546667		calibration value	0.506	0.49	0.491	0.495667		calibration value	0.528	0.535	0.53	0.531
450nm	80ng/ml	2.525	2.286	2.4055			Normal2	450nm	0.492	0.491	0.483	0.488667	CIA mice2	450nm	0.792	0.796	0.799	0.795667	CIA mice+HQC2	450nm	0.632	0.613	0.627	0.624	CIA mice+HQC＋Ab2	450nm	0.553	0.552	0.541	0.548667	CIA mice+Ab2	450nm	0.607	0.598	0.589	0.598
calibration value		2.469	2.23	2.3495				calibration value	0.438	0.437	0.429	0.434667		calibration value	0.699	0.713	0.706	0.706		calibration value	0.569	0.55	0.564	0.561		calibration value	0.49	0.489	0.478	0.485667		calibration value	0.544	0.535	0.526	0.535
450nm	40ng/ml	1.433	1.364	1.3985			Normal3	450nm	0.497	0.485	0.484	0.488667	CIA mice3	450nm	0.798	0.803	0.786	0.795667	CIA mice+HQC3	450nm	0.611	0.635	0.629	0.625	CIA mice+HQC＋Ab3	450nm	0.532	0.533	0.532	0.532333	CIA mice+Ab3	450nm	0.598	0.587	0.587	0.590667
calibration value		1.377	1.308	1.3425				calibration value	0.443	0.431	0.43	0.434667		calibration value	0.715	0.72	0.723	0.719333		calibration value	0.548	0.572	0.566	0.562		calibration value	0.469	0.47	0.469	0.469333		calibration value	0.535	0.524	0.524	0.527667
450nm	20ng/ml	0.784	0.995	0.8895			校准值=OD-blank
calibration value		0.728	0.939	0.8335
450nm	10ng/ml	0.393	0.598	0.4955
calibration value		0.337	0.542	0.4395
450nm	blank	0.056	0.052	0.054
calibration value		0	0	0
Standard curve							计算浓度
Con.（pg/ml)	120	80	40	20	10		y = 0.0253x + 0.2803	Sample 1						Sample 2						Sample 3
Ave (OD)	3.274	2.3495	1.3425	0.8335	0.4395		Group	OD calibration value	OD calibration value	OD calibration value	Ave OD1	Concentration of sample（pg/ml)	Final con.（ng/ml)	OD calibration value	OD calibration value	OD calibration value	Ave OD2	Concentration of sample（pg/ml)	Final con.（ng/ml)	OD calibration value	OD calibration value	OD calibration value	Ave OD3	Concentration of sample（pg/ml)	Final con.（ng/ml)	SD(OD)	SD(Concentration)
							Normal	0.419	0.411	0.421	0.417	5.40316	0.0270158	0.438	0.437	0.429	0.434667	6.10145	0.0305072	0.443	0.431	0.43	0.434667	6.10145	0.0305072	0.0101999	0.00201578
							CIA mice	0.718	0.725	0.709	0.717333	17.274	0.0863702	0.699	0.713	0.706	0.706	16.8261	0.0841304	0.715	0.72	0.723	0.719333	17.3531	0.0867655	0.00719053	0.00142105
							CIA mice+HQC	0.55	0.542	0.548	0.546667	10.5283	0.0526416	0.569	0.55	0.564	0.561	11.0949	0.0554743	0.548	0.572	0.566	0.562	11.1344	0.0556719	0.00857861	0.00169538
							CIA mice+HQC＋Ab	0.506	0.49	0.491	0.495667	8.51252	0.0425626	0.49	0.489	0.478	0.485667	8.11726	0.0405863	0.469	0.47	0.469	0.469333	7.47167	0.0373584	0.013293	0.00262707
							CIA mice+Ab	0.528	0.535	0.53	0.531	9.90909	0.0495455	0.544	0.535	0.526	0.535	10.0672	0.050336	0.535	0.524	0.524	0.527667	9.77734	0.0488867	0.00367171	0.000725635
							Note : Sample 5 times diluted
Figure8E
MMP3-RT-qPCR
		Sample 1				Sample 2				Sample 3				Sample 4				Sample 5
Group		CT	CT	CT	Ave CT1	CT	CT	CT	Ave CT2	CT	CT	CT	Ave CT3	CT	CT	CT	Ave CT2	CT	CT	CT	Ave CT3
Normal	β-actin	15.26	15.28	15.3	15.28	16.48	16.59	16.47	16.5133	16.43	16.45	16.44	16.44	15.78	15.77	15.67	15.74	16.13	16.15	16.04	16.1067
CIA mice	β-actin	15.23	15.48	15.47	15.3933	15.83	15.76	15.8	15.7967	15.6	15.68	15.63	15.6367	15.73	15.66	15.7	15.6967	15.6	15.68	15.63	15.6367
CIA mice+HQC	β-actin	16.43	16.38	16.27	16.36	16.9	16.92	16.91	16.91	16.92	16.89	16.86	16.89	16.5	16.54	16.61	16.55	16.63	16.68	16.76	16.69
CIA mice+HQC+Ab	β-actin	15.45	15.48	15.59	15.5067	15.39	15.26	15.4	15.35	15.17	15.12	15.09	15.1267	15.09	15.26	15.23	15.1933	16.27	16.12	16.19	16.1933
CIA mice+Ab	β-actin	15.84	15.93	15.95	15.9067	16.24	16.11	16.29	16.2133	16.8	16.9	17	16.9	15.84	15.8	15.79	15.81	16.26	16.15	16.14	16.1833
Group		CT	CT	CT	Ave CT1	CT	CT	CT	Ave CT2	CT	CT	CT	Ave CT3	CT	CT	CT	Ave CT2	CT	CT	CT	Ave CT3
Normal	Fib	22.69	22.56	22.65	22.6333	23.71	23.88	23.86	23.8167	23.71	23.65	23.78	23.7133	23.01	23.05	23.13	23.0633	23.47	23.41	23.42	23.4333
CIA mice	MMP3	21.55	21.64	21.59	21.5933	22.04	22.08	22.03	22.05	21.94	21.81	21.83	21.86	21.9	21.91	21.93	21.9133	21.88	21.86	21.85	21.8633
CIA mice+HQC	MMP3	23.07	23.03	23.09	23.0633	23.56	23.67	23.59	23.6067	23.55	23.62	23.58	23.5833	23.3	23.22	23.28	23.2667	23.35	23.49	23.43	23.4233
CIA mice+HQC+Ab	MMP3	22.02	22.03	21.95	22	21.89	21.86	21.78	21.8433	21.61	21.62	21.65	21.6267	21.69	21.66	21.68	21.6767	22.71	22.82	22.75	22.76
CIA mice+Ab	MMP3	22.24	22.39	22.38	22.3367	22.62	22.65	22.62	22.63	23.27	23.46	23.23	23.32	22.22	22.25	22.12	22.1967	22.67	22.66	22.57	22.6333
Group		Ave CT1	Ave CT2	Ave CT3	Ave CT4	Ave CT5	Ave CT
Normal	β-actin	15.28	16.5133	16.44	15.74	16.1067	16.016
CIA mice	β-actin	15.3933	15.7967	15.6367	15.6967	15.6367	15.632
CIA mice+HQC	β-actin	16.36	16.91	16.89	16.55	16.69	16.68
CIA mice+HQC+Ab	β-actin	15.5067	15.35	15.1267	15.1933	16.1933	15.474
CIA mice+Ab	β-actin	15.9067	16.2133	16.9	15.81	16.1833	16.2027
Group		Ave CT1	Ave CT2	Ave CT3	Ave CT4	Ave CT5	Ave CT	∆CT	∆∆CT	2-∆∆CT	∆CT1	∆CT2	∆CT3	∆CT4	∆CT5	∆∆CT1	∆∆CT2	∆∆CT3	∆∆CT4	∆∆CT5	2-∆∆CT1	2-∆∆CT2	2-∆∆CT3	2-∆∆CT4	2-∆∆CT5	SD
Normal	MMP3	22.6333	23.8167	23.7133	23.0633	23.4333	23.332	7.316	0	1	7.35333	7.30333	7.27333	7.32333	7.32667	0.0373333	-0.0126667	-0.0426667	0.00733333	0.0106667	0.974454	1.00882	1.03002	0.99493	0.992634	0.0206829
CIA mice	MMP3	21.5933	22.05	21.86	21.9133	21.8633	21.856	6.224	-1.092	2.13169	6.2	6.25333	6.22333	6.21667	6.22667	-1.116	-1.06267	-1.09267	-1.09933	-1.08933	2.16745	2.08879	2.13268	2.14256	2.12776	0.0285212
CIA mice+HQC	MMP3	23.0633	23.6067	23.5833	23.2667	23.4233	23.3887	6.70867	-0.607333	1.52344	6.70333	6.69667	6.69333	6.71667	6.73333	-0.612667	-0.619333	-0.622667	-0.599333	-0.582667	1.52908	1.53617	1.53972	1.51502	1.49761	0.0172962
CIA mice+HQC+Ab	MMP3	22	21.8433	21.6267	21.6767	22.76	21.9813	6.50733	-0.808667	1.75159	6.49333	6.49333	6.5	6.48333	6.56667	-0.822667	-0.822667	-0.816	-0.832667	-0.749333	1.76867	1.76867	1.76052	1.78097	1.68102	0.0403322
CIA mice+Ab	MMP3	22.3367	22.63	23.32	22.1967	22.6333	22.6233	6.42067	-0.895333	1.86004	6.43	6.41667	6.42	6.38667	6.45	-0.886	-0.899333	-0.896	-0.929333	-0.866	1.84805	1.8652	1.8609	1.9044	1.8226	0.0297494
Figure8F
Fibronectin-RT-qPCR
		Sample 1				Sample 2				Sample 3				Sample 4				Sample 5
Group		CT	CT	CT	Ave CT1	CT	CT	CT	Ave CT2	CT	CT	CT	Ave CT3	CT	CT	CT	Ave CT2	CT	CT	CT	Ave CT3
Normal	β-actin	18.26	18.28	18.3	18.28	17.28	17.29	17.33	17.3	16.73	16.75	16.7	16.7267	17.78	17.77	17.67	17.74	16.86	16.75	16.94	16.85
CIA mice	β-actin	18.27	18.31	18.23	18.27	17.93	17.96	17.89	17.9267	17.76	17.88	17.72	17.7867	18.93	18.86	18.95	18.9133	18.8	18.78	18.83	18.8033
CIA mice+HQC	β-actin	18.33	18.45	18.37	18.3833	19.9	19.89	19.96	19.9167	17.72	17.89	17.86	17.8233	17.65	17.54	17.51	17.5667	17.73	17.68	17.76	17.7233
CIA mice+HQC+Ab	β-actin	19.45	19.38	19.49	19.44	18.39	18.26	18.43	18.36	17.47	17.52	17.59	17.5267	16.49	16.26	16.23	16.3267	17.17	17.02	17.09	17.0933
CIA mice+Ab	β-actin	18.84	18.73	18.88	18.8167	16.99	16.94	16.96	16.9633	17.89	17.95	17.88	17.9067	16.94	17	16.89	16.9433	17.26	17.35	17.34	17.3167
Group		CT	CT	CT	Ave CT1	CT	CT	CT	Ave CT2	CT	CT	CT	Ave CT3	CT	CT	CT	Ave CT2	CT	CT	CT	Ave CT3
Normal	Fib	24.79	24.66	24.55	24.6667	23.61	23.78	23.66	23.6833	23.11	23.05	23.08	23.08	24.11	24.05	24.13	24.0967	23.27	23.21	23.12	23.2
CIA mice	Fib	23.65	23.64	23.54	23.61	23.24	23.38	23.23	23.2833	23.14	23.11	23.13	23.1267	24.2	24.21	24.33	24.2467	24.08	24.06	24.15	24.0967
CIA mice+HQC	Fib	24.27	24.33	24.19	24.2633	25.81	25.77	25.89	25.8233	23.78	23.72	23.68	23.7267	23.45	23.42	23.48	23.45	23.55	23.59	23.43	23.5233
CIA mice+HQC+Ab	Fib	25.02	25.13	25.15	25.1	24.09	24.06	24.08	24.0767	23.21	23.22	23.35	23.26	22.09	22.06	22.08	22.0767	22.71	22.82	22.75	22.76
CIA mice+Ab	Fib	24.24	24.39	24.38	24.3367	22.42	22.55	22.48	22.4833	23.47	23.46	23.53	23.4867	22.62	22.45	22.42	22.4967	22.97	22.89	22.87	22.91
Group		Ave CT1	Ave CT2	Ave CT3	Ave CT4	Ave CT5	Ave CT
Normal	β-actin	18.28	17.3	16.7267	17.74	16.85	17.3793
CIA mice	β-actin	18.27	17.9267	17.7867	18.9133	18.8033	18.34
CIA mice+HQC	β-actin	18.3833	19.9167	17.8233	17.5667	17.7233	18.2827
CIA mice+HQC+Ab	β-actin	19.44	18.36	17.5267	16.3267	17.0933	17.7493
CIA mice+Ab	β-actin	18.8167	16.9633	17.9067	16.9433	17.3167	17.5893
Group		Ave CT1	Ave CT2	Ave CT3	Ave CT4	Ave CT5	Ave CT	∆CT	∆∆CT	2-∆∆CT	∆CT1	∆CT2	∆CT3	∆CT4	∆CT5	∆∆CT1	∆∆CT2	∆∆CT3	∆∆CT4	∆∆CT5	2-∆∆CT1	2-∆∆CT2	2-∆∆CT3	2-∆∆CT4	2-∆∆CT5	SD
Normal	Fib	24.6667	23.6833	23.08	24.0967	23.2	23.7453	6.366	0	1	6.38667	6.38333	6.35333	6.35667	6.35	0.0206667	0.0173333	-0.0126667	-0.00933333	-0.016	0.985777	0.988057	1.00882	1.00649	1.01115	0.0121363
CIA mice	Fib	23.61	23.2833	23.1267	24.2467	24.0967	23.6727	5.33267	-1.03333	2.04675	5.34	5.35667	5.34	5.33333	5.29333	-1.026	-1.00933	-1.026	-1.03267	-1.07267	2.03637	2.01298	2.03637	2.0458	2.10332	0.0337505
CIA mice+HQC	Fib	24.2633	25.8233	23.7267	23.45	23.5233	24.1573	5.87467	-0.491333	1.40574	5.88	5.90667	5.90333	5.88333	5.8	-0.486	-0.459333	-0.462667	-0.482667	-0.566	1.40056	1.37491	1.37809	1.39732	1.48041	0.0429764
CIA mice+HQC+Ab	Fib	25.1	24.0767	23.26	22.0767	22.76	23.4547	5.70533	-0.660667	1.58081	5.66	5.71667	5.73333	5.75	5.66667	-0.706	-0.649333	-0.632667	-0.616	-0.699333	1.63127	1.56844	1.55043	1.53262	1.62375	0.0441248
CIA mice+Ab	Fib	24.3367	22.4833	23.4867	22.4967	22.91	23.1427	5.55333	-0.812667	1.75646	5.52	5.52	5.58	5.55333	5.59333	-0.846	-0.846	-0.786	-0.812667	-0.772667	1.79751	1.79751	1.72429	1.75646	1.70842	0.0409635
Figure8G
CRP Level-ELISA
	1.Standard hole
	Concentration（ng/ml)	Rep 1	Rep 2	Ave (OD)			Sample		Rep 1	Rep 2	Rep 3	Ave (OD)	Sample		Rep 1	Rep 2	Rep 3	Ave (OD)	Sample		Rep 1	Rep 2	Rep 3	Ave (OD)	Sample		Rep 1	Rep 2	Rep 3	Ave (OD)	Sample		Rep 1	Rep 2	Rep 3	Ave (OD)
450nm	1800pg/ml	2.252	2.242	2.247			Normal1	450nm	0.466	0.467	0.452	0.461667	CIA mice1	450nm	0.81	0.807	0.806	0.807667	CIA mice+HQC1	450nm	0.652	0.645	0.649	0.648667	CIA mice+HQC＋Ab1	450nm	0.713	0.723	0.703	0.713	CIA mice+Ab1	450nm	0.768	0.778	0.766	0.770667
calibration value		2.189	2.179	2.184				calibration value	0.404	0.405	0.39	0.399667		calibration value	0.748	0.745	0.744	0.745667		calibration value	0.59	0.583	0.587	0.586667		calibration value	0.651	0.661	0.641	0.651		calibration value	0.706	0.716	0.704	0.708667
450nm	1200pg/ml	1.547	1.559	1.553			Normal2	450nm	0.452	0.443	0.448	0.447667	CIA mice2	450nm	0.817	0.816	0.806	0.813	CIA mice+HQC2	450nm	0.667	0.659	0.664	0.663333	CIA mice+HQC＋Ab2	450nm	0.697	0.696	0.706	0.699667	CIA mice+Ab2	450nm	0.757	0.776	0.766	0.766333
calibration value		1.484	1.496	1.49				calibration value	0.39	0.381	0.386	0.385667		calibration value	0.755	0.754	0.744	0.751		calibration value	0.605	0.597	0.602	0.601333		calibration value	0.635	0.634	0.644	0.637667		calibration value	0.695	0.714	0.704	0.704333
450nm	600pg/ml	0.931	0.938	0.9345			Normal3	450nm	0.439	0.433	0.431	0.434333	CIA mice3	450nm	0.796	0.805	0.798	0.799667	CIA mice+HQC3	450nm	0.655	0.655	0.644	0.651333	CIA mice+HQC＋Ab3	450nm	0.712	0.725	0.711	0.716	CIA mice+Ab3	450nm	0.762	0.755	0.761	0.759333
calibration value		0.868	0.875	0.8715				calibration value	0.377	0.371	0.369	0.372333		calibration value	0.734	0.743	0.736	0.737667		calibration value	0.593	0.593	0.582	0.589333		calibration value	0.65	0.663	0.649	0.654		calibration value	0.7	0.693	0.699	0.697333
450nm	300pg/ml	0.569	0.574	0.5715			校准值=OD-blank
calibration value		0.506	0.511	0.5085
450nm	150pg/ml	0.313	0.325	0.319
calibration value		0.25	0.262	0.256
450nm	blank	0.063	0.061	0.062
calibration value		0	0	0
Standard curve							计算浓度
Con.（pg/ml)	1800	1200	600	300	150		y = 0.0011x + 0.1395	Sample 1						Sample 2						Sample 3
Ave (OD)	2.184	1.49	0.8715	0.5085	0.256		Group	OD calibration value	OD calibration value	OD calibration value	Ave OD1	Concentration of sample（pg/ml)	Final con.（ng/ml)	OD calibration value	OD calibration value	OD calibration value	Ave OD2	Concentration of sample（pg/ml)	Final con.（ng/ml)	OD calibration value	OD calibration value	OD calibration value	Ave OD3	Concentration of sample（pg/ml)	Final con.（ng/ml)	SD(OD)	SD(Concentration)
							Normal	0.404	0.405	0.39	0.399667	236.515	1.18258	0.39	0.381	0.386	0.385667	223.788	1.11894	0.377	0.371	0.369	0.372333	211.667	1.05833	0.013668	0.0621274
							CIA mice	0.748	0.745	0.744	0.745667	551.061	2.7553	0.755	0.754	0.744	0.751	555.909	2.77955	0.734	0.743	0.736	0.737667	543.788	2.71894	0.00671096	0.0305044
							CIA mice+HQC	0.59	0.583	0.587	0.586667	406.515	2.03258	0.605	0.597	0.602	0.601333	419.848	2.09924	0.593	0.593	0.582	0.589333	408.939	2.0447	0.00781262	0.0355119
							CIA mice+HQC+Ab	0.651	0.661	0.641	0.651	465	2.325	0.635	0.634	0.644	0.637667	452.879	2.26439	0.65	0.663	0.649	0.654	467.727	2.33864	0.0086944	0.03952
							CIA mice+Ab	0.706	0.716	0.704	0.708667	517.424	2.58712	0.695	0.714	0.704	0.704333	513.485	2.56742	0.7	0.693	0.699	0.697333	507.121	2.53561	0.00571872	0.0259942
							Note : Sample 5 times diluted
Figure8H
RF Level-ELISA
	1.Standard hole
	Concentration（ng/ml)	Rep 1	Rep 2	Ave (OD)			Sample		Rep 1	Rep 2	Rep 3	Ave (OD)	Sample		Rep 1	Rep 2	Rep 3	Ave (OD)	Sample		Rep 1	Rep 2	Rep 3	Ave (OD)	Sample		Rep 1	Rep 2	Rep 3	Ave (OD)	Sample		Rep 1	Rep 2	Rep 3	Ave (OD)
450nm	72mIU/ml	2.122	2.111	2.1165			Normal1	450nm	0.436	0.417	0.422	0.425	CIA mice1	450nm	0.781	0.795	0.793	0.789667	CIA mice+HQC1	450nm	0.587	0.576	0.586	0.583	CIA mice+HQC＋Ab1	450nm	0.681	0.694	0.682	0.685667	CIA mice+Ab1	450nm	0.721	0.725	0.723	0.723
calibration value		2.066	2.055	2.0605				calibration value	0.379	0.36	0.365	0.368		calibration value	0.724	0.738	0.736	0.732667		calibration value	0.53	0.519	0.529	0.526		calibration value	0.624	0.637	0.625	0.628667		calibration value	0.664	0.668	0.666	0.666
450nm	48mIU/ml	1.568	1.548	1.558			Normal2	450nm	0.422	0.443	0.433	0.432667	CIA mice2	450nm	0.784	0.781	0.776	0.780333	CIA mice+HQC2	450nm	0.574	0.58	0.587	0.580333	CIA mice+HQC＋Ab2	450nm	0.684	0.693	0.698	0.691667	CIA mice+Ab2	450nm	0.734	0.743	0.746	0.741
calibration value		1.512	1.492	1.502				calibration value	0.365	0.386	0.376	0.375667		calibration value	0.727	0.724	0.719	0.723333		calibration value	0.517	0.523	0.53	0.523333		calibration value	0.627	0.636	0.641	0.634667		calibration value	0.677	0.686	0.689	0.684
450nm	24mIU/ml	0.92	0.937	0.9285			Normal3	450nm	0.439	0.443	0.421	0.434333	CIA mice3	450nm	0.776	0.785	0.761	0.774	CIA mice+HQC3	450nm	0.564	0.562	0.579	0.568333	CIA mice+HQC＋Ab3	450nm	0.682	0.694	0.702	0.692667	CIA mice+Ab3	450nm	0.732	0.755	0.741	0.742667
calibration value		0.864	0.881	0.8725				calibration value	0.382	0.386	0.364	0.377333		calibration value	0.719	0.728	0.704	0.717		calibration value	0.507	0.505	0.522	0.511333		calibration value	0.625	0.637	0.645	0.635667		calibration value	0.675	0.698	0.684	0.685667
450nm	12mIU/ml	0.53	0.51	0.52			校准值=OD-blank
calibration value		0.474	0.454	0.464
450nm	6mIU/ml	0.255	0.241	0.248
calibration value		0.199	0.185	0.192
450nm	blank	0.056	0.058	0.057
calibration value		0	0	0
Standard curve							计算浓度
Con.（pg/ml)	72	48	24	12	6		y = 0.0278x + 0.1186	Sample 1						Sample 2						Sample 3
Ave (OD)	2.0605	1.502	0.8725	0.464	0.192		Group	OD calibration value	OD calibration value	OD calibration value	Ave OD1	Concentration of sample（pg/ml)	Final con.（ng/ml)	OD calibration value	OD calibration value	OD calibration value	Ave OD2	Concentration of sample（pg/ml)	Final con.（ng/ml)	OD calibration value	OD calibration value	OD calibration value	Ave OD3	Concentration of sample（pg/ml)	Final con.（ng/ml)	SD(OD)	SD(Concentration)
							Normal	0.379	0.36	0.365	0.368	8.97122	0.0448561	0.365	0.386	0.376	0.375667	9.247	0.046235	0.382	0.386	0.364	0.377333	9.30695	0.0465348	0.00497773	0.000895275
							CIA mice	0.724	0.738	0.736	0.732667	22.0887	0.110444	0.727	0.724	0.719	0.723333	21.753	0.108765	0.719	0.728	0.704	0.717	21.5252	0.107626	0.00788106	0.00141746
							CIA mice+HQC	0.53	0.519	0.529	0.526	14.6547	0.0732734	0.517	0.523	0.53	0.523333	14.5588	0.0727938	0.507	0.505	0.522	0.511333	14.1271	0.0706355	0.0031798	0.000571906
							CIA mice+HQC+Ab	0.624	0.637	0.625	0.628667	18.3477	0.0917386	0.627	0.636	0.641	0.634667	18.5635	0.0928177	0.625	0.637	0.645	0.635667	18.5995	0.0929976	0.00378594	0.000680924
							CIA mice+Ab	0.664	0.668	0.666	0.666	19.6906	0.0984532	0.677	0.686	0.689	0.684	20.3381	0.101691	0.675	0.698	0.684	0.685667	20.3981	0.10199	0.0109053	0.00196139
							Note : Sample 5 times diluted
Figure8I
Increased paw swelling
	0	2
Normal	0.288	0.299
CIA mice	0.726	0.733
CIA mice+HQC-FMT	0.726	0.672
CIA mice+CIA mice-FMT	0.723	0.744
Figure8J
Body weight
	0	2
Normal	23.84	24.64
CIA mice	19.91	19.59
CIA mice+HQC-FMT	19.88	20.71
CIA mice+CIA mice-FMT	19.81	19.31
Figure8K
LPS Level-ELISA
	1.Standard hole
	Concentration（ng/ml)	Rep 1	Rep 2	Ave (OD)			Sample		Rep 1	Rep 2	Rep 3	Ave (OD)	Sample		Rep 1	Rep 2	Rep 3	Ave (OD)	Sample		Rep 1	Rep 2	Rep 3	Ave (OD)	Sample		Rep 1	Rep 2	Rep 3	Ave (OD)
450nm	120ng/ml	3.319	3.341	3.33			Normal1	450nm	0.463	0.457	0.455	0.458333	CIA mice1	450nm	0.77	0.765	0.783	0.772667	HQC-FMT1	450nm	0.681	0.671	0.675	0.675667	CIA-FMT1	450nm	0.79	0.795	0.793	0.792667
calibration value		3.263	3.285	3.274				calibration value	0.409	0.403	0.401	0.404333		calibration value	0.716	0.711	0.729	0.718667		calibration value	0.627	0.617	0.621	0.621667		calibration value	0.736	0.741	0.739	0.738667
450nm	80ng/ml	2.525	2.286	2.4055			Normal2	450nm	0.472	0.461	0.474	0.469	CIA mice2	450nm	0.754	0.743	0.766	0.754333	HQC-FMT2	450nm	0.672	0.673	0.677	0.674	CIA-FMT2	450nm	0.784	0.783	0.796	0.787667
calibration value		2.469	2.23	2.3495				calibration value	0.418	0.407	0.42	0.415		calibration value	0.7	0.689	0.712	0.700333		calibration value	0.618	0.619	0.623	0.62		calibration value	0.73	0.729	0.742	0.733667
450nm	40ng/ml	1.433	1.364	1.3985			Normal3	450nm	0.469	0.479	0.461	0.469667	CIA mice3	450nm	0.732	0.755	0.741	0.742667	HQC-FMT3	450nm	0.661	0.665	0.669	0.665	CIA-FMT3	450nm	0.782	0.775	0.771	0.776
calibration value		1.377	1.308	1.3425				calibration value	0.415	0.425	0.407	0.415667		calibration value	0.678	0.701	0.687	0.688667		calibration value	0.607	0.611	0.615	0.611		calibration value	0.728	0.721	0.717	0.722
450nm	20ng/ml	0.784	0.995	0.8895			校准值=OD-blank
calibration value		0.728	0.939	0.8335
450nm	10ng/ml	0.393	0.598	0.4955
calibration value		0.337	0.542	0.4395
450nm	blank	0.056	0.052	0.054
calibration value		0	0	0
Standard curve							计算浓度
Con.（pg/ml)	120	80	40	20	10		y = 0.0253x + 0.2803	Sample 1						Sample 2						Sample 3
Ave (OD)	3.274	2.3495	1.3425	0.8335	0.4395		Group	OD calibration value	OD calibration value	OD calibration value	Ave OD1	Concentration of sample（pg/ml)	Final con.（ng/ml)	OD calibration value	OD calibration value	OD calibration value	Ave OD2	Concentration of sample（pg/ml)	Final con.（ng/ml)	OD calibration value	OD calibration value	OD calibration value	Ave OD3	Concentration of sample（pg/ml)	Final con.（ng/ml)	SD(OD)	SD(Concentration)
							Normal	0.409	0.403	0.401	0.404333	4.9025	0.0245125	0.418	0.407	0.42	0.415	5.32411	0.0266206	0.415	0.425	0.407	0.415667	5.35046	0.0267523	0.00635959	0.00125684
							CIA mice	0.716	0.711	0.729	0.718667	17.3267	0.0866337	0.7	0.689	0.712	0.700333	16.6021	0.0830105	0.678	0.701	0.687	0.688667	16.141	0.0807049	0.015123	0.00298873
							CIA mice+HQC-FMT	0.627	0.617	0.621	0.621667	13.4928	0.0674638	0.618	0.619	0.623	0.62	13.4269	0.0671344	0.607	0.611	0.615	0.611	13.0711	0.0653557	0.00573811	0.00113401
							CIA mice+CIA mice-FMT	0.736	0.741	0.739	0.738667	18.1173	0.0905863	0.73	0.729	0.742	0.733667	17.9196	0.0895982	0.728	0.721	0.717	0.722	17.4585	0.0872925	0.00855267	0.00169025
							Note : Sample 5 times diluted
Figure8L
MMP3-RT-qPCR
		Sample 1				Sample 2				Sample 3				Sample 4				Sample 5
Group		CT	CT	CT	Ave CT1	CT	CT	CT	Ave CT2	CT	CT	CT	Ave CT3	CT	CT	CT	Ave CT2	CT	CT	CT	Ave CT3
Normal	β-actin	18.26	18.28	18.3	18.28	17.48	17.59	17.47	17.5133	16.43	16.45	16.44	16.44	15.78	15.77	15.67	15.74	16.13	16.15	16.04	16.1067
CIA mice	β-actin	18.63	18.68	18.68	18.6633	17.83	17.76	17.8	17.7967	16.6	16.68	16.63	16.6367	16.83	16.65	16.72	16.7333	15.6	15.68	15.63	15.6367
CIA mice＋HQC-FMT	β-actin	19.53	19.65	19.57	19.5833	16.9	16.92	16.91	16.91	16.92	16.89	16.86	16.89	16.5	16.54	16.61	16.55	16.63	16.68	16.76	16.69
CIA mice＋HQC-FMT	β-actin	18.33	18.38	18.48	18.3967	16.83	16.76	16.8	16.7967	15.6	15.68	15.63	15.6367	15.83	15.65	15.72	15.7333	15.6	15.68	15.63	15.6367
Group		CT	CT	CT	Ave CT1	CT	CT	CT	Ave CT2	CT	CT	CT	Ave CT3	CT	CT	CT	Ave CT2	CT	CT	CT	Ave CT3
Normal	MMP3	25.69	25.56	25.65	25.6333	24.71	24.88	24.86	24.8167	23.71	23.75	23.78	23.7467	23.06	23.05	23.13	23.08	23.37	23.41	23.42	23.4
CIA mice	MMP3	25.05	24.83	24.84	24.9067	24.04	24.08	24.03	24.05	22.95	22.97	22.93	22.95	22.94	22.89	22.84	22.89	21.82	21.88	21.85	21.85
CIA mice＋HQC-FMT	MMP3	26.27	26.33	26.19	26.2633	23.71	23.77	23.79	23.7567	23.75	23.72	23.78	23.75	23.45	23.42	23.48	23.45	23.55	23.59	23.43	23.5233
CIA mice＋HQC-FMT	MMP3	24.65	24.64	24.54	24.61	23.04	23.08	23.13	23.0833	21.95	21.87	21.83	21.8833	21.94	21.86	21.89	21.8967	21.82	21.88	21.85	21.85
Group		Ave CT1	Ave CT2	Ave CT3	Ave CT4	Ave CT5	Ave CT
Normal	MMP3	18.28	17.5133	16.44	15.74	16.1067	16.816
CIA mice	MMP3	18.6633	17.7967	16.6367	16.7333	15.6367	17.0933
CIA mice＋HQC-FMT	MMP3	19.5833	16.91	16.89	16.55	16.69	17.3247
CIA mice＋HQC-FMT	MMP3	18.3967	16.7967	15.6367	15.7333	15.6367	16.44
Group		Ave CT1	Ave CT2	Ave CT3	Ave CT4	Ave CT5	Ave CT	∆CT	∆∆CT	2-∆∆CT	∆CT1	∆CT2	∆CT3	∆CT4	∆CT5	∆∆CT1	∆∆CT2	∆∆CT3	∆∆CT4	∆∆CT5	2-∆∆CT1	2-∆∆CT2	2-∆∆CT3	2-∆∆CT4	2-∆∆CT5	SD
Normal	MMP3	25.6333	24.8167	23.7467	23.08	23.4	24.1353	7.31933	0	1	7.35333	7.30333	7.30667	7.34	7.29333	0.034	-0.016	-0.0126667	0.0206667	-0.026	0.976709	1.01115	1.00882	0.985777	1.01819	0.0178713
CIA mice	MMP3	24.9067	24.05	22.95	22.89	21.85	23.3293	6.236	-1.08333	2.11893	6.24333	6.25333	6.31333	6.15667	6.21333	-1.076	-1.066	-1.006	-1.16267	-1.106	2.10818	2.09362	2.00834	2.23871	2.15248	0.084337
CIA mice＋HQC-FMT	MMP3	26.2633	23.7567	23.75	23.45	23.5233	24.1487	6.824	-0.495333	1.40965	6.68	6.84667	6.86	6.9	6.83333	-0.639333	-0.472667	-0.459333	-0.419333	-0.486	1.55761	1.38767	1.37491	1.33731	1.40056	0.0849687
CIA mice＋HQC-FMT	MMP3	24.61	23.0833	21.8833	21.8967	21.85	22.6647	6.22467	-1.09467	2.13564	6.21333	6.28667	6.24667	6.16333	6.21333	-1.106	-1.03267	-1.07267	-1.156	-1.106	2.15248	2.0458	2.10332	2.22839	2.15248	0.067604
Figure8M
Fibronectin-RT-qPCR
		Sample 1				Sample 2				Sample 3				Sample 4				Sample 5
Group		CT	CT	CT	Ave CT1	CT	CT	CT	Ave CT2	CT	CT	CT	Ave CT3	CT	CT	CT	Ave CT2	CT	CT	CT	Ave CT3
Normal	β-actin	17.66	17.78	17.7	17.7133	17.58	17.52	17.67	17.59	16.53	16.65	16.45	16.5433	15.78	15.77	15.67	15.74	16.13	16.15	16.04	16.1067
CIA mice	β-actin	17.63	17.68	17.54	17.6167	16.83	16.76	16.8	16.7967	15.6	15.68	15.63	15.6367	15.83	15.65	15.72	15.7333	15.6	15.68	15.63	15.6367
CIA mice＋HQC-FMT	β-actin	18.63	18.75	18.67	18.6833	17.9	17.92	17.91	17.91	16.92	16.89	16.86	16.89	16.5	16.54	16.61	16.55	17.63	17.68	17.76	17.69
CIA mice＋CIA mice-FMT	β-actin	18.35	18.28	18.38	18.3367	16.33	16.36	16.45	16.38	15.1	15.18	15.23	15.17	15.93	15.75	15.82	15.8333	16.3	16.28	16.43	16.3367
Group		CT	CT	CT	Ave CT1	CT	CT	CT	Ave CT2	CT	CT	CT	Ave CT3	CT	CT	CT	Ave CT2	CT	CT	CT	Ave CT3
Normal	MMP3	24.69	24.56	24.65	24.6333	24.51	24.58	24.46	24.5167	23.51	23.45	23.48	23.48	22.66	22.77	22.73	22.72	23.17	23.21	23.12	23.1667
CIA mice	MMP3	23.65	23.64	23.54	23.61	22.84	22.88	22.73	22.8167	21.75	21.67	21.63	21.6833	21.84	21.86	21.89	21.8633	21.72	21.78	21.65	21.7167
CIA mice＋HQC-FMT	MMP3	25.16	25.14	25.04	25.1133	24.31	24.37	24.29	24.3233	23.25	23.32	23.28	23.2833	23.15	23.12	23.08	23.1167	24.25	24.29	24.33	24.29
CIA mice＋CIA mice-FMT	MMP3	24.35	24.14	24.24	24.2433	22.44	22.48	22.24	22.3867	21.15	21.17	21.23	21.1833	21.99	21.96	21.89	21.9467	22.42	22.38	22.45	22.4167
Group		Ave CT1	Ave CT2	Ave CT3	Ave CT4	Ave CT5	Ave CT
Normal	MMP3	17.7133	17.59	16.5433	15.74	16.1067	16.7387
CIA mice	MMP3	17.6167	16.7967	15.6367	15.7333	15.6367	16.284
CIA mice＋HQC-FMT	MMP3	18.6833	17.91	16.89	16.55	17.69	17.5447
CIA mice＋CIA mice-FMT	MMP3	18.3367	16.38	15.17	15.8333	16.3367	16.4113
Group		Ave CT1	Ave CT2	Ave CT3	Ave CT4	Ave CT5	Ave CT	∆CT	∆∆CT	2-∆∆CT	∆CT1	∆CT2	∆CT3	∆CT4	∆CT5	∆∆CT1	∆∆CT2	∆∆CT3	∆∆CT4	∆∆CT5	2-∆∆CT1	2-∆∆CT2	2-∆∆CT3	2-∆∆CT4	2-∆∆CT5	SD
Normal	MMP3	24.6333	24.5167	23.48	22.72	23.1667	23.7033	6.96467	0	1	6.92	6.92667	6.93667	6.98	7.06	-0.0446667	-0.038	-0.028	0.0153333	0.0953333	1.03144	1.02669	1.0196	0.989428	0.936056	0.039635
CIA mice	MMP3	23.61	22.8167	21.6833	21.8633	21.7167	22.338	6.054	-0.910667	1.87991	5.99333	6.02	6.04667	6.13	6.08	-0.971333	-0.944667	-0.918	-0.834667	-0.884667	1.96065	1.92474	1.88949	1.78344	1.84634	0.0690082
CIA mice＋HQC-FMT	MMP3	25.1133	24.3233	23.2833	23.1167	24.29	24.0253	6.48067	-0.484	1.39862	6.43	6.41333	6.39333	6.56667	6.6	-0.534667	-0.551333	-0.571333	-0.398	-0.364667	1.44861	1.46544	1.4859	1.31768	1.28758	0.0914216
CIA mice＋CIA mice-FMT	MMP3	24.2433	22.3867	21.1833	21.9467	22.4167	22.4353	6.024	-0.940667	1.91941	5.90667	6.00667	6.01333	6.11333	6.08	-1.058	-0.958	-0.951333	-0.851333	-0.884667	2.08204	1.94261	1.93366	1.80417	1.84634	0.106986
Figure8N
CRP Level-ELISA
	1.Standard hole
	Concentration（ng/ml)	Rep 1	Rep 2	Ave (OD)			Sample		Rep 1	Rep 2	Rep 3	Ave (OD)	Sample		Rep 1	Rep 2	Rep 3	Ave (OD)	Sample		Rep 1	Rep 2	Rep 3	Ave (OD)	Sample		Rep 1	Rep 2	Rep 3	Ave (OD)
450nm	1800pg/ml	2.252	2.242	2.247			Normal1	450nm	0.476	0.487	0.482	0.481667	CIA mice1	450nm	0.84	0.846	0.836	0.840667	HQC-FMT1	450nm	0.692	0.705	0.709	0.702	CIA-FMT1	450nm	0.88	0.897	0.886	0.887667
calibration value		2.189	2.179	2.184				calibration value	0.414	0.425	0.42	0.419667		calibration value	0.778	0.784	0.774	0.778667		calibration value	0.63	0.643	0.647	0.64		calibration value	0.818	0.835	0.824	0.825667
450nm	1200pg/ml	1.547	1.559	1.553			Normal2	450nm	0.472	0.483	0.478	0.477667	CIA mice2	450nm	0.847	0.856	0.856	0.853	HQC-FMT2	450nm	0.697	0.699	0.709	0.701667	CIA-FMT2	450nm	0.887	0.896	0.876	0.886333
calibration value		1.484	1.496	1.49				calibration value	0.41	0.421	0.416	0.415667		calibration value	0.785	0.794	0.794	0.791		calibration value	0.635	0.637	0.647	0.639667		calibration value	0.825	0.834	0.814	0.824333
450nm	600pg/ml	0.931	0.938	0.9345			Normal3	450nm	0.469	0.463	0.471	0.467667	CIA mice3	450nm	0.832	0.825	0.821	0.826	HQC-FMT3	450nm	0.701	0.695	0.709	0.701667	CIA-FMT3	450nm	0.882	0.875	0.871	0.876
calibration value		0.868	0.875	0.8715				calibration value	0.407	0.401	0.409	0.405667		calibration value	0.77	0.763	0.759	0.764		calibration value	0.639	0.633	0.647	0.639667		calibration value	0.82	0.813	0.809	0.814
450nm	300pg/ml	0.569	0.574	0.5715			校准值=OD-blank
calibration value		0.506	0.511	0.5085
450nm	150pg/ml	0.313	0.325	0.319
calibration value		0.25	0.262	0.256
450nm	blank	0.063	0.061	0.062
calibration value		0	0	0
Standard curve							计算浓度
Con.（pg/ml)	1800	1200	600	300	150		y = 0.0011x + 0.1395	Sample 1						Sample 2						Sample 3
Ave (OD)	2.184	1.49	0.8715	0.5085	0.256		Group	OD calibration value	OD calibration value	OD calibration value	Ave OD1	Concentration of sample（pg/ml)	Final con.（ng/ml)	OD calibration value	OD calibration value	OD calibration value	Ave OD2	Concentration of sample（pg/ml)	Final con.（ng/ml)	OD calibration value	OD calibration value	OD calibration value	Ave OD3	Concentration of sample（pg/ml)	Final con.（ng/ml)	SD(OD)	SD(Concentration)
							Normal	0.409	0.41	0.405	0.408	244.091	1.22045	0.415	0.406	0.416	0.412333	248.03	1.24015	0.402	0.396	0.404	0.400667	237.424	1.18712	0.00589727	0.0268058
							CIA mice	0.778	0.784	0.774	0.778667	581.061	2.9053	0.785	0.794	0.794	0.791	592.273	2.96136	0.77	0.763	0.759	0.764	567.727	2.83864	0.0135168	0.06144
							CIA mice+HQC-FMT	0.625	0.628	0.632	0.628333	444.394	2.22197	0.635	0.636	0.63	0.633667	449.242	2.24621	0.614	0.638	0.632	0.628	444.091	2.22045	0.0031798	0.0144536
							CIA mice+CIA mice-FMT	0.818	0.835	0.824	0.825667	623.788	3.11894	0.825	0.834	0.814	0.824333	622.576	3.11288	0.825	0.834	0.814	0.824333	622.576	3.11288	0.0007698	0.00349909
							Note : Sample 5 times diluted
Figure8O
RF Level-ELISA
	1.Standard hole
	Concentration（ng/ml)	Rep 1	Rep 2	Ave (OD)			Sample		Rep 1	Rep 2	Rep 3	Ave (OD)	Sample		Rep 1	Rep 2	Rep 3	Ave (OD)	Sample		Rep 1	Rep 2	Rep 3	Ave (OD)	Sample		Rep 1	Rep 2	Rep 3	Ave (OD)
450nm	72mIU/ml	2.122	2.111	2.1165			Normal1	450nm	0.466	0.467	0.462	0.465	CIA mice1	450nm	0.81	0.805	0.803	0.806	HQC-FMT1	450nm	0.682	0.685	0.689	0.685333	CIA-FMT1	450nm	0.81	0.825	0.823	0.819333
calibration value		2.066	2.055	2.0605				calibration value	0.409	0.41	0.405	0.408		calibration value	0.753	0.748	0.746	0.749		calibration value	0.625	0.628	0.632	0.628333		calibration value	0.753	0.768	0.766	0.762333
450nm	48mIU/ml	1.568	1.548	1.558			Normal2	450nm	0.472	0.463	0.473	0.469333	CIA mice2	450nm	0.804	0.813	0.816	0.811	HQC-FMT2	450nm	0.692	0.693	0.687	0.690667	CIA-FMT2	450nm	0.834	0.843	0.846	0.841
calibration value		1.512	1.492	1.502				calibration value	0.415	0.406	0.416	0.412333		calibration value	0.747	0.756	0.759	0.754		calibration value	0.635	0.636	0.63	0.633667		calibration value	0.777	0.786	0.789	0.784
450nm	24mIU/ml	0.92	0.937	0.9285			Normal3	450nm	0.459	0.453	0.461	0.457667	CIA mice3	450nm	0.822	0.815	0.811	0.816	HQC-FMT3	450nm	0.671	0.695	0.689	0.685	CIA-FMT3	450nm	0.832	0.855	0.841	0.842667
calibration value		0.864	0.881	0.8725				calibration value	0.402	0.396	0.404	0.400667		calibration value	0.765	0.758	0.754	0.759		calibration value	0.614	0.638	0.632	0.628		calibration value	0.775	0.798	0.784	0.785667
450nm	12mIU/ml	0.53	0.51	0.52			校准值=OD-blank
calibration value		0.474	0.454	0.464
450nm	6mIU/ml	0.255	0.241	0.248
calibration value		0.199	0.185	0.192
450nm	blank	0.056	0.058	0.057
calibration value		0	0	0
Standard curve							计算浓度
Con.（pg/ml)	72	48	24	12	6		y = 0.0278x + 0.1186	Sample 1						Sample 2						Sample 3
Ave (OD)	2.0605	1.502	0.8725	0.464	0.192		Group	OD calibration value	OD calibration value	OD calibration value	Ave OD1	Concentration of sample（pg/ml)	Final con.（ng/ml)	OD calibration value	OD calibration value	OD calibration value	Ave OD2	Concentration of sample（pg/ml)	Final con.（ng/ml)	OD calibration value	OD calibration value	OD calibration value	Ave OD3	Concentration of sample（pg/ml)	Final con.（ng/ml)	SD(OD)	SD(Concentration)
							Normal	0.409	0.41	0.405	0.408	10.4101	0.0520504	0.415	0.406	0.416	0.412333	10.5659	0.0528297	0.402	0.396	0.404	0.400667	10.1463	0.0507314	0.00589727	0.00106066
							CIA mice	0.753	0.748	0.746	0.749	22.6763	0.113381	0.747	0.756	0.759	0.754	22.8561	0.114281	0.765	0.758	0.754	0.759	23.036	0.11518	0.005	0.000899281
							CIA mice+HQC-FMT	0.625	0.628	0.632	0.628333	18.3357	0.0916787	0.635	0.636	0.63	0.633667	18.5276	0.0926379	0.614	0.638	0.632	0.628	18.3237	0.0916187	0.0031798	0.000571906
							CIA mice+CIA mice-FMT	0.753	0.768	0.766	0.762333	23.1559	0.115779	0.777	0.786	0.789	0.784	23.9353	0.119676	0.775	0.798	0.784	0.785667	23.9952	0.119976	0.0130171	0.0023412
							Note : Sample 5 times diluted
