# Supplementary material for: Huangqin Qingre Chubi Capsule inhibits rheumatoid arthritis by regulating intestinal flora and improving intestinal barrier
Source: Front Pharmacol. 2024 Jun 26;15:1422245. doi: 10.3389/fphar.2024.1422245 (PMC11233690; doi:10.3389/fphar.2024.1422245)
Supplement: Supplementary file 7 [file DataSheet5.XLSX]

## Sheet: Sheet1
Figure 5B
Claudin-RT-qPCR
		Sample 1				Sample 2				Sample 3				Sample 4				Sample 5
Group		CT	CT	CT	Ave CT1	CT	CT	CT	Ave CT2	CT	CT	CT	Ave CT3	CT	CT	CT	Ave CT2	CT	CT	CT	Ave CT3
Normal	β-actin	18.65	18.4	18.16	18.4033	18.17	18.02	18.25	18.1467	18.34	18.31	18.43	18.36	18.68	18.67	18.77	18.7067	18.13	18.25	18.24	18.2067
CIA mice	β-actin	17.47	17.4	17.47	17.4467	17.56	17.56	17.58	17.5667	17.22	17.56	17.96	17.58	17.64	17.76	17.53	17.6433	17.81	17.84	17.83	17.8267
CIA mice+HQC-L	β-actin	16.61	16.68	16.02	16.4367	16.98	16.97	16.06	16.67	16.97	16.62	16.72	16.77	17.65	17.42	17.65	17.5733	17.13	17.09	16.96	17.06
CIA mice+HQC-M	β-actin	16.51	16.64	16.6	16.5833	16.71	16.92	16.6	16.7433	16.86	16.87	16.42	16.7167	16.25	16.26	16.28	16.2633	17.04	17.01	17.11	17.0533
CIA mice+HQC-H	β-actin	17.43	17.62	17.31	17.4533	17.43	17.42	17.37	17.4067	17.31	17.31	17.28	17.3	17.46	17.43	17.37	17.42	17.62	17.55	17.51	17.56
Negative control	β-actin	17.92	17.34	18.03	17.7633	17.37	17.31	17.3	17.3267	17.91	18.02	18.01	17.98	17.35	17.32	17.44	17.37	16.69	16.67	16.75	16.7033
Group		CT	CT	CT	Ave CT1	CT	CT	CT	Ave CT2	CT	CT	CT	Ave CT3	CT	CT	CT	Ave CT2	CT	CT	CT	Ave CT3
Normal	Claudin-1	25.13	23.45	24.75	24.4433	23.32	24.53	24.67	24.1733	24.05	24.45	24.58	24.36	24.71	24.75	24.73	24.73	24.17	24.21	24.35	24.2433
CIA mice	Claudin-1	26.18	26.18	26.18	26.18	25.69	26.67	26.45	26.27	25.93	26.96	25.9	26.2633	26.3	26.36	26.38	26.3467	26.08	26.06	26.32	26.1533
CIA mice+HQC-L	Claudin-1	24.01	24.58	23.99	24.1933	23.73	24.82	24.75	24.4333	24.17	24.39	25.12	24.56	25.35	25.22	25.28	25.2833	24.55	24.76	24.71	24.6733
CIA mice+HQC-M	Claudin-1	23.43	23.61	23.73	23.59	23.53	23.82	23.98	23.7767	23.55	23.83	23.89	23.7567	23.29	23.56	23.28	23.3767	24.12	24.02	24.15	24.0967
CIA mice+HQC-H	Claudin-1	24.68	23.57	23.88	24.0433	23.85	23.96	24.19	24	23.86	23.92	23.88	23.8867	24.09	24.05	23.82	23.9867	24.17	24.14	24.19	24.1667
Negative control	Claudin-1	26.26	26.06	26.28	26.2	26.11	26.05	26.26	26.14	26.58	26.64	26.59	26.6033	25.92	25.94	26.08	25.98	25.22	25.38	25.27	25.29
Group		Ave CT1	Ave CT2	Ave CT3	Ave CT4	Ave CT5	Ave CT
Normal	β-actin	18.4033	18.1467	18.36	18.7067	18.2067	18.3647
CIA mice	β-actin	17.4467	17.5667	17.58	17.6433	17.8267	17.6127
CIA mice+HQC-L	β-actin	16.4367	16.67	16.77	17.5733	17.06	16.902
CIA mice+HQC-M	β-actin	16.5833	16.7433	16.7167	16.2633	17.0533	16.672
CIA mice+HQC-H	β-actin	17.4533	17.4067	17.3	17.42	17.56	17.428
Negative control	β-actin	17.7633	17.3267	17.98	17.37	16.7033	17.4287
Group		Ave CT1	Ave CT2	Ave CT3	Ave CT4	Ave CT5	Ave CT	∆CT	∆∆CT	2-∆∆CT	∆CT1	∆CT2	∆CT3	∆CT4	∆CT5	∆∆CT1	∆∆CT2	∆∆CT3	∆∆CT4	∆∆CT5	2-∆∆CT1	2-∆∆CT2	2-∆∆CT3	2-∆∆CT4	2-∆∆CT5	SD
Normal	Claudin-1	24.4433	24.1733	24.36	24.73	24.2433	24.39	6.02533	0	1	6.04	6.02667	6	6.02333	6.03667	0.0146667	0.00133333	-0.0253333	-0.002	0.0113333	0.989885	0.999076	1.01771	1.00139	0.992175	0.0109558
CIA mice	Claudin-1	26.18	26.27	26.2633	26.3467	26.1533	26.2427	8.63	2.60467	0.164406	8.73333	8.70333	8.68333	8.70333	8.32667	2.708	2.678	2.658	2.678	2.30133	0.153042	0.156258	0.158439	0.156258	0.202876	0.021052
CIA mice+HQC-L	Claudin-1	24.1933	24.4333	24.56	25.2833	24.6733	24.6287	7.72667	1.70133	0.307502	7.75667	7.76333	7.79	7.71	7.61333	1.73133	1.738	1.76467	1.68467	1.588	0.301173	0.299785	0.294295	0.311075	0.332632	0.0151485
CIA mice+HQC-M	Claudin-1	23.59	23.7767	23.7567	23.3767	24.0967	23.7193	7.04733	1.022	0.492433	7.00667	7.03333	7.04	7.11333	7.04333	0.981333	1.008	1.01467	1.088	1.018	0.506511	0.497235	0.494943	0.470413	0.4938	0.0133623
CIA mice+HQC-H	Claudin-1	24.0433	24	23.8867	23.9867	24.1667	24.0167	6.58867	0.563333	0.676737	6.59	6.59333	6.58667	6.56667	6.60667	0.564667	0.568	0.561333	0.541333	0.581333	0.676112	0.674551	0.677676	0.687136	0.668346	0.00679316
Negative control	Claudin-1	26.2	26.14	26.6033	25.98	25.29	26.0427	8.614	2.58867	0.166239	8.43667	8.81333	8.62333	8.61	8.58667	2.41133	2.788	2.598	2.58467	2.56133	0.187982	0.144787	0.165167	0.166701	0.169419	0.0153525
Occludin-RT-qPCR
		Sample 1				Sample 2				Sample 3				Sample 4				Sample 5
Group		CT	CT	CT	Ave CT1	CT	CT	CT	Ave CT2	CT	CT	CT	Ave CT3	CT	CT	CT	Ave CT2	CT	CT	CT	Ave CT3
Normal	β-actin	20.99	20.74	20.62	20.7833	20.67	20.72	20.75	20.7133	20.74	20.31	20.43	20.4933	20.58	20.57	20.67	20.6067	20.13	20.15	20.24	20.1733
CIA mice	β-actin	19.79	19.88	19.87	19.8467	19.36	20.26	19.58	19.7333	19.22	19.21	20.16	19.53	19.6	19.76	19.53	19.63	18.1	18.38	18.33	18.27
CIA mice+HQC-L	β-actin	19.21	18.95	18.81	18.99	17.98	18.97	19.06	18.67	18.7	18.62	18.72	18.68	19.55	19.52	19.51	19.5267	19.33	19.29	19.36	19.3267
CIA mice+HQC-M	β-actin	19.85	19.62	19.68	19.7167	20.11	20.12	19.1	19.7767	19.96	19.87	19.92	19.9167	19.45	19.46	19.48	19.4633	19.44	19.41	19.47	19.44
CIA mice+HQC-H	β-actin	20.29	19.22	20.28	19.93	19.43	19.82	20.37	19.8733	20.02	20.01	19.18	19.7367	19.76	19.73	19.77	19.7533	19.42	19.65	19.4	19.49
Negative control	β-actin	19.36	19.26	19.22	19.28	19.37	19.31	19.3	19.3267	19.81	19.02	19.01	19.28	19.45	19.52	19.64	19.5367	19.53	19.51	19.55	19.53
Group		CT	CT	CT	Ave CT1	CT	CT	CT	Ave CT2	CT	CT	CT	Ave CT3	CT	CT	CT	Ave CT2	CT	CT	CT	Ave CT3
Normal	Occludin	25.76	25.66	24.98	25.4667	24.92	25.43	25.87	25.4067	25.45	25.65	24.58	25.2267	25.41	25.35	25.38	25.38	24.87	24.81	25.1	24.9267
CIA mice	Occludin	26.77	26.2	26.71	26.56	26.59	26.67	25.55	26.27	25.93	26.16	25.9	25.9967	26.1	26.11	26.13	26.1133	24.98	25.26	25.12	25.12
CIA mice+HQC-L	Occludin	24.79	24.9	24.93	24.8733	23.93	24.82	24.95	24.5667	24.17	24.69	25.12	24.66	25.55	25.52	25.48	25.5167	25.05	25.09	25.03	25.0567
CIA mice+HQC-M	Occludin	25.3	25.44	25.29	25.3433	25.53	25.82	24.88	25.41	25.55	25.53	25.59	25.5567	24.79	24.96	25.18	24.9767	24.9	24.82	24.95	24.89
CIA mice+HQC-H	Occludin	25.36	25.72	24.42	25.1667	24.85	24.96	25.59	25.1333	24.86	25.52	24.68	25.02	25.02	25.05	25.12	25.0633	24.97	24.86	24.91	24.9133
Negative control	Occludin	25.19	26.02	25.87	25.6933	25.71	25.85	25.86	25.8067	25.68	25.74	25.69	25.7033	25.92	25.94	25.88	25.9133	26.02	26.01	26.07	26.0333
Group		Ave CT1	Ave CT2	Ave CT3	Ave CT4	Ave CT5	Ave CT
Normal	β-actin	20.7833	20.7133	20.4933	20.6067	20.1733	20.554
CIA mice	β-actin	19.8467	19.7333	19.53	19.63	18.27	19.402
CIA mice+HQC-L	β-actin	18.99	18.67	18.68	19.5267	19.3267	19.0387
CIA mice+HQC-M	β-actin	19.7167	19.7767	19.9167	19.4633	19.44	19.6627
CIA mice+HQC-H	β-actin	19.93	19.8733	19.7367	19.7533	19.49	19.7567
Negative control	β-actin	19.28	19.3267	19.28	19.5367	19.53	19.3907
Group		Ave CT1	Ave CT2	Ave CT3	Ave CT4	Ave CT5	Ave CT	∆CT	∆∆CT	2-∆∆CT	∆CT1	∆CT2	∆CT3	∆CT4	∆CT5	∆∆CT1	∆∆CT2	∆∆CT3	∆∆CT4	∆∆CT5	2-∆∆CT1	2-∆∆CT2	2-∆∆CT3	2-∆∆CT4	2-∆∆CT5	SD
Normal	Occludin	25.4667	25.4067	25.2267	25.38	24.9267	25.2813	4.72733	0	1	4.68333	4.69333	4.73333	4.77333	4.75333	-0.044	-0.034	0.006	0.046	0.026	1.03097	1.02385	0.99585	0.968618	0.98214	0.0266849
CIA mice	Occludin	26.56	26.27	25.9967	26.1133	25.12	26.012	6.61	1.88267	0.271182	6.71333	6.53667	6.46667	6.48333	6.85	1.986	1.80933	1.73933	1.756	2.12267	0.252438	0.285323	0.299508	0.296068	0.229622	0.0303738
CIA mice+HQC-L	Occludin	24.8733	24.5667	24.66	25.5167	25.0567	24.9347	5.896	1.16867	0.444832	5.88333	5.89667	5.98	5.99	5.73	1.156	1.16933	1.25267	1.26267	1.00267	0.448755	0.444627	0.419672	0.416773	0.499077	0.0330672
CIA mice+HQC-M	Occludin	25.3433	25.41	25.5567	24.9767	24.89	25.2353	5.57267	0.845333	0.556582	5.62667	5.63333	5.64	5.51333	5.45	0.899333	0.906	0.912667	0.786	0.722667	0.536134	0.533663	0.531202	0.57995	0.605976	0.0338015
CIA mice+HQC-H	Occludin	25.1667	25.1333	25.02	25.0633	24.9133	25.0593	5.30267	0.575333	0.671131	5.23667	5.26	5.28333	5.31	5.42333	0.509333	0.532667	0.556	0.582667	0.696	0.702547	0.691276	0.680185	0.667728	0.617281	0.0331054
Negative control	Occludin	25.6933	25.8067	25.7033	25.9133	26.0333	25.83	6.43933	1.712	0.305237	6.41333	6.48	6.42333	6.37667	6.50333	1.686	1.75267	1.696	1.64933	1.776	0.310787	0.296753	0.308641	0.318787	0.291992	0.0108778
ZO-1-RT-qPCR
		Sample 1				Sample 2				Sample 3				Sample 4				Sample 5
Group		CT	CT	CT	Ave CT1	CT	CT	CT	Ave CT2	CT	CT	CT	Ave CT3	CT	CT	CT	Ave CT2	CT	CT	CT	Ave CT3
Normal	β-actin	23.22	23.2	23.11	23.1767	23.15	23.18	23.24	23.19	23.23	23.16	23.13	23.1733	23.68	23.77	23.57	23.6733	23.13	23.25	23.24	23.2067
CIA mice	β-actin	22.33	21.21	21.2	21.58	20.35	20.25	21.28	20.6267	20.22	20.21	20.36	20.2633	21.14	21.06	21.03	21.0767	19.8	19.88	19.83	19.8367
CIA mice+HQC-L	β-actin	19.31	19.23	19.29	19.2767	19.28	19.37	19.26	19.3033	19.32	19.22	19.27	19.27	19.55	19.52	19.55	19.54	19.33	19.89	19.76	19.66
CIA mice+HQC-M	β-actin	18.73	18.8	18.83	18.7867	18.71	18.81	18.77	18.7633	18.76	18.82	18.76	18.78	18.45	18.46	18.48	18.4633	18.04	18.01	18.11	18.0533
CIA mice+HQC-H	β-actin	19.39	19.44	19.49	19.44	19.42	19.43	19.4	19.4167	19.41	19.31	19.35	19.3567	19.46	19.43	19.37	19.42	19.32	19.35	19.41	19.36
Negative control	β-actin	19.81	19.95	19.94	19.9	19.77	19.72	19.87	19.7867	19.71	19.26	19.22	19.3967	19.95	19.9	19.94	19.93	19.43	19.31	19.45	19.3967
Group		CT	CT	CT	Ave CT1	CT	CT	CT	Ave CT2	CT	CT	CT	Ave CT3	CT	CT	CT	Ave CT2	CT	CT	CT	Ave CT3
Normal	ZO-1	27.25	27.37	27.36	27.3267	27.22	27.33	27.47	27.34	27.25	27.35	27.38	27.3267	27.81	27.75	27.88	27.8133	27.47	27.41	27.51	27.4633
CIA mice	ZO-1	27.73	27.82	27.83	27.7933	26.77	26.85	26.95	26.8567	26.43	26.49	26.44	26.4533	27.1	27.16	27.28	27.18	26.08	25.76	25.72	25.8533
CIA mice+HQC-L	ZO-1	24.51	24.69	24.44	24.5467	24.33	24.64	24.75	24.5733	24.57	24.59	24.42	24.5267	24.75	24.62	24.78	24.7167	24.85	24.86	24.83	24.8467
CIA mice+HQC-M	ZO-1	23.81	23.78	23.93	23.84	23.83	23.82	23.78	23.81	23.75	23.93	23.89	23.8567	23.89	23.56	23.58	23.6767	23.12	23.02	23.15	23.0967
CIA mice+HQC-H	ZO-1	24.24	24.19	24.18	24.2033	24.25	24.16	24.09	24.1667	24.06	24.02	24.08	24.0533	24.12	24.15	24.02	24.0967	23.97	24.02	24.01	24
Negative control	ZO-1	25.83	25.81	25.81	25.8167	25.71	25.75	25.76	25.74	26.08	26.04	25.09	25.7367	25.92	25.84	25.88	25.88	25.32	25.31	25.37	25.3333
Group		Ave CT1	Ave CT2	Ave CT3	Ave CT4	Ave CT5	Ave CT
Normal	β-actin	23.1767	23.19	23.1733	23.6733	23.2067	23.284
CIA mice	β-actin	21.58	20.6267	20.2633	21.0767	19.8367	20.6767
CIA mice+HQC-L	β-actin	19.2767	19.3033	19.27	19.54	19.66	19.41
CIA mice+HQC-M	β-actin	18.7867	18.7633	18.78	18.4633	18.0533	18.5693
CIA mice+HQC-H	β-actin	19.44	19.4167	19.3567	19.42	19.36	19.3987
Negative control	β-actin	19.9	19.7867	19.3967	19.93	19.3967	19.682
Group		Ave CT1	Ave CT2	Ave CT3	Ave CT4	Ave CT5	Ave CT	∆CT	∆∆CT	2-∆∆CT	∆CT1	∆CT2	∆CT3	∆CT4	∆CT5	∆∆CT1	∆∆CT2	∆∆CT3	∆∆CT4	∆∆CT5	2-∆∆CT1	2-∆∆CT2	2-∆∆CT3	2-∆∆CT4	2-∆∆CT5	SD
Normal	ZO-1	27.3267	27.34	27.3267	27.8133	27.4633	27.454	4.17	0	1	4.15	4.15	4.15333	4.14	4.25667	-0.02	-0.02	-0.0166667	-0.03	0.0866667	1.01396	1.01396	1.01162	1.02101	0.941696	0.0330326
CIA mice	ZO-1	27.7933	26.8567	26.4533	27.18	25.8533	26.8273	6.15067	1.98067	0.253373	6.21333	6.23	6.19	6.10333	6.01667	2.04333	2.06	2.02	1.93333	1.84667	0.242603	0.239816	0.246558	0.261824	0.278034	0.0160081
CIA mice+HQC-L	ZO-1	24.5467	24.5733	24.5267	24.7167	24.8467	24.642	5.232	1.062	0.478968	5.27	5.27	5.25667	5.17667	5.18667	1.1	1.1	1.08667	1.00667	1.01667	0.466516	0.466516	0.470848	0.497695	0.494257	0.0154941
CIA mice+HQC-M	ZO-1	23.84	23.81	23.8567	23.6767	23.0967	23.656	5.08667	0.916667	0.529732	5.05333	5.04667	5.07667	5.21333	5.04333	0.883333	0.876667	0.906667	1.04333	0.873333	0.542113	0.544624	0.533416	0.485205	0.545884	0.0256459
CIA mice+HQC-H	ZO-1	24.2033	24.1667	24.0533	24.0967	24	24.104	4.70533	0.535333	0.689999	4.76333	4.75	4.69667	4.67667	4.64	0.593333	0.58	0.526667	0.506667	0.47	0.66281	0.668964	0.694157	0.703847	0.721965	0.0245559
Negative control	ZO-1	25.8167	25.74	25.7367	25.88	25.3333	25.7013	6.01933	1.84933	0.277521	5.91667	5.95333	6.34	5.95	5.93667	1.74667	1.78333	2.17	1.78	1.76667	0.297989	0.290511	0.222211	0.291183	0.293887	0.031969
Figure 5C
Zonulin-RT-qPCR
		Sample 1				Sample 2				Sample 3				Sample 4				Sample 5
Group		CT	CT	CT	Ave CT1	CT	CT	CT	Ave CT2	CT	CT	CT	Ave CT3	CT	CT	CT	Ave CT2	CT	CT	CT	Ave CT3
Normal	β-actin	24.69	24.6	24.68	24.6567	24.58	24.59	24.57	24.58	24.53	24.55	24.54	24.54	24.38	24.37	24.47	24.4067	24.43	24.35	24.44	24.4067
CIA mice	β-actin	25.64	25.69	25.7	25.6767	25.93	25.86	25.9	25.8967	25.7	25.78	25.73	25.7367	25.83	25.76	25.8	25.7967	25.7	25.78	25.73	25.7367
CIA mice+HQC-L	β-actin	25.91	25.82	25.93	25.8867	25.9	25.92	25.91	25.91	25.92	25.89	25.86	25.89	25.9	25.92	26.01	25.9433	26.93	25.99	25.86	26.26
CIA mice+HQC-M	β-actin	25.19	25	24.97	25.0533	25.29	25.26	25.23	25.26	25.57	25.32	25.49	25.46	25.09	25.06	25.13	25.0933	25.17	25.12	25.09	25.1267
CIA mice+HQC-H	β-actin	23.94	23.97	23.87	23.9267	23.94	24.2	23.99	24.0433	23.99	23.95	24.1	24.0133	23.94	24.1	23.99	24.01	23.86	23.95	24	23.9367
Negative control	β-actin	25.93	25.98	25.86	25.9233	25.94	25.9	25.94	25.9267	25.96	25.81	25.92	25.8967	26.29	26.25	26.24	26.26	26.33	26.21	26.11	26.2167
Group		CT	CT	CT	Ave CT1	CT	CT	CT	Ave CT2	CT	CT	CT	Ave CT3	CT	CT	CT	Ave CT2	CT	CT	CT	Ave CT3
Normal	Zonulin	28.67	28.61	28.72	28.6667	28.51	28.58	28.66	28.5833	28.51	28.45	28.58	28.5133	28.41	28.45	28.38	28.4133	28.57	28.51	28.32	28.4667
CIA mice	Zonulin	28.38	28.36	28.25	28.33	28.64	28.54	28.63	28.6033	28.4	28.41	28.43	28.4133	28.4	28.51	28.53	28.48	28.38	28.36	28.45	28.3967
CIA mice+HQC-L	Zonulin	28.95	28.99	28.93	28.9567	28.99	28.97	28.99	28.9833	28.95	28.92	28.98	28.95	29.15	28.92	28.98	29.0167	29.35	29.39	29.23	29.3233
CIA mice+HQC-M	Zonulin	28.55	28.6	28.63	28.5933	28.89	28.66	28.68	28.7433	28.91	28.89	28.95	28.9167	28.49	28.56	28.68	28.5767	28.51	28.62	28.75	28.6267
CIA mice+HQC-H	Zonulin	27.57	27.55	27.48	27.5333	27.62	27.65	27.62	27.63	27.67	27.66	27.67	27.6667	27.62	27.65	27.62	27.63	27.67	27.66	27.67	27.6667
Negative control	Zonulin	28.65	28.73	28.71	28.6967	28.7	28.84	28.8	28.78	28.72	28.61	28.77	28.7	29.14	29.04	29.08	29.0867	28.82	29.04	29.08	28.98
Group		Ave CT1	Ave CT2	Ave CT3	Ave CT4	Ave CT5	Ave CT
Normal	β-actin	24.6567	24.58	24.54	24.4067	24.4067	24.518
CIA mice	β-actin	25.6767	25.8967	25.7367	25.7967	25.7367	25.7687
CIA mice+HQC-L	β-actin	25.8867	25.91	25.89	25.9433	26.26	25.978
CIA mice+HQC-M	β-actin	25.0533	25.26	25.46	25.0933	25.1267	25.1987
CIA mice+HQC-H	β-actin	23.9267	24.0433	24.0133	24.01	23.9367	23.986
Negative control	β-actin	25.9233	25.9267	25.8967	26.26	26.2167	26.0447
Group		Ave CT1	Ave CT2	Ave CT3	Ave CT4	Ave CT5	Ave CT	∆CT	∆∆CT	2-∆∆CT	∆CT1	∆CT2	∆CT3	∆CT4	∆CT5	∆∆CT1	∆∆CT2	∆∆CT3	∆∆CT4	∆∆CT5	2-∆∆CT1	2-∆∆CT2	2-∆∆CT3	2-∆∆CT4	2-∆∆CT5	SD
Normal	Zonulin	28.6667	28.5833	28.5133	28.4133	28.4667	28.5287	4.01067	0	1	4.01	4.00333	3.97333	4.00667	4.06	-0.000666667	-0.00733333	-0.0373333	-0.004	0.0493333	1.00046	1.0051	1.02622	1.00278	0.966383	0.021512
CIA mice	Zonulin	28.33	28.6033	28.4133	28.48	28.3967	28.4447	2.676	-1.33467	2.52217	2.65333	2.70667	2.67667	2.68333	2.66	-1.35733	-1.304	-1.334	-1.32733	-1.35067	2.56211	2.46913	2.52101	2.50938	2.5503	0.0366229
CIA mice+HQC-L	Zonulin	28.9567	28.9833	28.95	29.0167	29.3233	29.046	3.068	-0.942667	1.92208	3.07	3.07333	3.06	3.07333	3.06333	-0.940667	-0.937333	-0.950667	-0.937333	-0.947333	1.91941	1.91499	1.93277	1.91499	1.92831	0.00807317
CIA mice+HQC-M	Zonulin	28.5933	28.7433	28.9167	28.5767	28.6267	28.6913	3.49267	-0.518	1.43197	3.54	3.48333	3.45667	3.48333	3.5	-0.470667	-0.527333	-0.554	-0.527333	-0.510667	1.38575	1.44126	1.46815	1.44126	1.42471	0.0302922
CIA mice+HQC-H	Zonulin	27.5333	27.63	27.6667	27.63	27.6667	27.6253	3.63933	-0.371333	1.29355	3.60667	3.58667	3.65333	3.62	3.73	-0.404	-0.424	-0.357333	-0.390667	-0.280667	1.32317	1.34164	1.28106	1.311	1.21476	0.0496396
Negative control	Zonulin	28.6967	28.78	28.7	29.0867	28.98	28.8487	2.804	-1.20667	2.30804	2.77333	2.85333	2.80333	2.82667	2.76333	-1.23733	-1.15733	-1.20733	-1.184	-1.24733	2.35762	2.23045	2.3091	2.27206	2.37402	0.0594278
Figure 5D
claudin-1 WB
Repeat 1
	Normal	CIA mice	CIA mice+HQC-L	CIA mice+HQC-M	CIA mice+HQC-H	Negative control
claudin-1	18351.4	5978.35	9421.44	14133.4	16124.8	7645.76
β-actin	18850.6	18485.4	19015.8	21349.7	20121.1	21295.4
	0.97352	0.32341	0.495454	0.661998	0.801385	0.359034
Repeat 2
claudin-1	22113.5	6677.37	11838.1	13978.7	19179.1	8440.89
β-actin	21996.9	20052.7	24239.8	22148.3	23007.2	23738.7
	1.0053	0.33299	0.488377	0.631139	0.833609	0.355575
Repeat 3
claudin-1	23145.4	8182.46	10084.4	13475.9	16368.5	9370.05
β-actin	23432.8	22924	20922.2	20383.2	21734.3	23290.4
	0.987738	0.356938	0.481995	0.661126	0.75312	0.402315
Repeat 4
claudin-1	20171.8	6578.78	10106.2	13901.2	16971.1	6248.41
β-actin	19018.2	21794	21165.2	19873.8	20995.8	20095
	1.06065	0.301863	0.477491	0.699475	0.80831	0.310944
Repeat 5
claudin-1	19956.3	6354.05	9910.76	12267.4	15863.7	6432.42
β-actin	20149.2	22742.9	21041.4	20213.1	20939.6	20259.5
	0.990427	0.279386	0.471012	0.606902	0.757595	0.317502
average	Normal	CIA mice	CIA mice+HQC-L	CIA mice+HQC-M	CIA mice+HQC-H	Negative control
	1.00353	0.318918	0.482866	0.652128	0.790804	0.349074
Repeat 1	0.97352	0.32341	0.495454	0.661998	0.801385	0.359034
Repeat 2	1.0053	0.33299	0.488377	0.631139	0.833609	0.355575
Repeat 3	0.987738	0.356938	0.481995	0.661126	0.75312	0.402315
Repeat 4	1.06065	0.301863	0.477491	0.699475	0.80831	0.310944
Repeat 5	0.990427	0.279386	0.471012	0.606902	0.757595	0.317502
SD	0.0338673	0.0296538	0.00947367	0.0350214	0.0345457	0.0368332
Occludin WB
Repeat 1
	Normal	CIA mice	CIA mice+HQC-L	CIA mice+HQC-M	CIA mice+HQC-H	Negative control
Occludin	22613.4	8376.86	13038.8	15754.4	19479.3	8240.49
β-actin	21596.5	23052.5	22869.7	22978	22197.2	22518.1
	1.04709	0.363382	0.570136	0.68563	0.877553	0.36595
Repeat 2
Occludin	23171.1	8148.24	11220.2	13003.8	19524.4	8290.16
β-actin	22350.2	21703.5	21645.5	20949.5	21801.6	21165.1
	1.03673	0.375435	0.518364	0.620724	0.895546	0.39169
Repeat 3
Occludin	19935.1	7386.02	10884.1	13085.2	17968.5	6990.45
β-actin	21032.2	22524.2	22432.3	20683.2	21964.4	20240.6
	0.94784	0.327915	0.485196	0.632649	0.818075	0.345368
Repeat 4
Occludin	21971.3	6878.78	11006.2	13961.1	18271.7	6078.52
β-actin	21398.2	22033.2	22405.2	22073.1	22435.4	19095.1
	1.02678	0.312201	0.491234	0.632494	0.814416	0.318328
Repeat 5
Occludin	24156.6	7054.13	11710.7	13267.3	18023.2	7232.61
β-actin	23149.3	22652.6	22841.6	22013.8	21939.9	22159.6
	1.04351	0.311405	0.512693	0.602681	0.821481	0.326388
average	Normal	CIA mice	CIA mice+HQC-L	CIA mice+HQC-M	CIA mice+HQC-H	Negative control
	1.02039	0.338068	0.515524	0.634836	0.845414	0.349545
Repeat 1	1.04709	0.363382	0.570136	0.68563	0.877553	0.36595
Repeat 2	1.03673	0.375435	0.518364	0.620724	0.895546	0.39169
Repeat 3	0.94784	0.327915	0.485196	0.632649	0.818075	0.345368
Repeat 4	1.02678	0.312201	0.491234	0.632494	0.814416	0.318328
Repeat 5	1.04351	0.311405	0.512693	0.602681	0.821481	0.326388
SD	0.0412878	0.0296654	0.0335721	0.0309168	0.038168	0.0298893
