# Supplementary material for: Huangqin Qingre Chubi Capsule inhibits rheumatoid arthritis by regulating intestinal flora and improving intestinal barrier
Source: Front Pharmacol. 2024 Jun 26;15:1422245. doi: 10.3389/fphar.2024.1422245 (PMC11233690; doi:10.3389/fphar.2024.1422245)
Supplement: Supplementary file 8 [file DataSheet1.XLSX]

## Sheet: Sheet1
Figure1 B
Incidence rate
	28	32	36	40	44	48	52	56
Normal	0	0	0	0	0	0	0	0
CIA mice	15	50	80	100
CIA mice+HQC-L	15	40	55	60	75	85	100
CIA mice+HQC-M	15	40	50	55	70	80	100
CIA mice+HQC-H	15	40	45	50	65	75	100
CIA mice+MTX	15	35	40	45	60	70	90	100
Negative control	15	48	75	100
Figure1 C
Arthritis scores
	28	32	36	40	44	48	52	56
Normal	0	0	0	0	0	0	0	0
CIA mice	2	4.1	7.2	9	10	11.6	11	10
CIA mice+HQC-L	2.2	3.8	6.1	7.9	8.9	9.1	9.1	9.1
CIA mice+HQC-M	2.2	3.5	4.9	7.1	8	8.1	8.1	8
CIA mice+HQC-H	2.2	3.1	4.3	6	7	7.2	7.1	7
CIA mice+MTX	2	3	4.1	5	5.9	6.3	6	6
Negative control	2.1	3.9	7	8.9	9.8	11.4	10.7	9.9
Figure1 D
Increased paw swelling
	28	32	36	40	44	48	52	56
Normal	0.297	0.302	0.303	0.305	0.308	0.308	0.311	0.311
CIA mice	0.486	0.605	0.666	0.708	0.737	0.76	0.76	0.75
CIA mice+HQC-L	0.492	0.6	0.632	0.666	0.711	0.731	0.722	0.702
CIA mice+HQC-M	0.487	0.574	0.604	0.645	0.686	0.705	0.699	0.666
CIA mice+HQC-H	0.486	0.552	0.586	0.617	0.641	0.682	0.677778	0.651
CIA mice+MTX	0.488	0.541	0.566	0.6	0.629	0.663	0.648	0.632
Negative control	0.485	0.601	0.657	0.703	0.735	0.747	0.757	0.744
Figure1 E
Paw withdrawal threshold
	28	36	44	52	60
Normal	2.79	3	3.1	3.22	3.24
CIA mice	2.1	2.1	2	1.9	2.1
CIA mice+HQC-L	2.09	2.21	2.3	2.48	2.4
CIA mice+HQC-M	2.09	2.35	2.46	2.61	2.6
CIA mice+HQC-H	2.09	2.4	2.52	2.68	2.68
CIA mice+MTX	2.1	2.46	2.57	2.78	2.78
Negative control	2.1	2.11	2.01	1.92	2.12
Figure1 F
Body weight
	28	36	44	52	60
Normal	25.17	25.79	26.3	26.36	26.53
CIA mice	22.48	22.46	22.29	22.77	22.8
CIA mice+HQC-L	22.65	23.59	23.86	24.64	24.68
CIA mice+HQC-M	22.8	23.93	24.33	25.01	25.28
CIA mice+HQC-H	22.93	24.17	24.75	25.5	25.65
CIA mice+MTX	22.76	24.34	24.91	25.68	25.73
Negative control	22.8	22.87	22.61	22.93	23
