# Supplementary material for: Huangqin Qingre Chubi Capsule inhibits rheumatoid arthritis by regulating intestinal flora and improving intestinal barrier
Source: Front Pharmacol. 2024 Jun 26;15:1422245. doi: 10.3389/fphar.2024.1422245 (PMC11233690; doi:10.3389/fphar.2024.1422245)
Supplement: Supplementary file 9 [file DataSheet2.XLSX]

## Sheet: Sheet1
Figure3 A
shannon
Normal CIA mice
CIA mice 0.17 -
CIA mice+HQC 0.57 0.84
Figure3 B
simpson
Normal CIA mice
CIA mice 0.24 -
CIA mice+HQC 0.82 0.41
Figure3 C
PCOA
pc vector number	1	2	3	4	5	6	7	8	9	10	11	12	13	14	15	16	17	18	19	20	21	22	23	24
Normal_1	0.199626	0.0329671	-0.0319134	-0.0251685	0.101132	-0.0734011	0.0193272	-0.0610051	0.165249	-0.176085	-0.0414119	-0.0996233	-0.170842	0.0159028	-0.035636	-0.00591007	-0.139338	-0.0611191	-0.0413482	0.131406	0.0283352	-0.0188417	0.0292196	0
Normal_2	0.222264	0.0818981	-0.0288005	-0.153981	0.0609683	-0.00713094	0.0177668	0.0737226	-0.113673	0.0511269	-0.140144	-0.01186	-0.0742737	0.084341	-0.142025	0.0141442	0.102899	-0.1319	-0.0479903	-0.0796203	-0.110588	-0.0206851	-0.0677337	0
Normal_3	0.0972332	0.0933096	0.00577908	0.0374268	0.179353	-0.100211	0.133152	0.016271	-0.0144438	0.086477	0.127214	-0.138066	-0.0436664	-0.213074	0.031783	0.027528	0.02342	0.0369842	0.0813185	-0.0457949	-0.0429908	0.0917506	-0.0558858	0
Normal_4	0.20675	0.157442	0.0406531	0.00530329	0.0889336	-0.00623526	0.0442538	0.0321552	0.0489336	0.0221866	-0.0130981	0.216342	-0.00938797	0.0189186	-1.08551e-07	0.0801135	0.10421	0.188846	0.0214397	0.125577	-0.0363165	-0.0715099	0.0217574	0
Normal_5	0.243679	0.0980573	-0.0250933	0.0282038	0.045286	-0.0427797	-0.0979514	0.0314759	0.013567	-0.0348829	-0.146035	-0.0710976	0.287686	-0.0634622	-0.0922116	-0.0228758	-0.0447571	0.0255134	0.0157776	-0.0120781	0.0979958	0.0135674	0.0201218	0
Normal_6	0.333268	0.118251	0.0764349	-0.18599	-0.175341	0.219898	0.0412611	-0.0925354	-0.168537	-0.0400493	0.146462	-0.0305574	0.0214188	-0.00543127	0.047243	-0.0367146	-0.0695792	0.0034804	0.0152574	0.0305976	0.00328355	-0.00183088	0.0253485	0
Normal_7	-0.0852406	0.0957796	0.250028	0.0210565	-0.000307277	-0.0803144	0.0595863	-0.00258462	0.0459137	0.125247	-0.0225143	0.0129834	-0.0203774	0.0496659	0.00549532	-0.0707564	0.00310847	-0.0744024	0.0351069	-0.0597714	-0.00298645	0.0247772	0.225807	0
Normal_8	-0.0440638	0.10428	0.296375	0.0865947	0.00814586	-0.0598295	-0.0144852	-0.0805558	0.0293133	0.0438786	0.0353744	0.0438948	0.0279528	0.100656	0.0631108	0.107391	-0.0540002	-0.0616231	-0.0677269	-0.0337554	0.101218	0.00482389	-0.16123	0
CIA mice_1	0.267103	-0.219374	-0.0034753	-0.0410057	-0.106444	0.0620423	-0.00968425	0.103954	0.0831635	0.0319844	-0.157916	0.0293105	-0.0876079	-0.0947619	0.1863	0.0501421	-0.00669278	0.032195	-0.0260992	-0.118239	0.0588645	-0.00874496	0.00727197	0
CIA mice_2	0.231825	-0.0303873	-0.129176	0.140237	0.0403762	-0.0170018	-0.110074	0.0796928	0.109977	-0.101411	0.228777	0.0880755	0.0536729	0.0655796	0.0504638	-0.0832695	0.0805171	-0.107172	-0.00447965	-0.0826343	-0.0313677	-0.0117193	0.00658794	0
CIA mice_3	-0.0961455	-0.255167	0.115715	-0.126202	-0.0295498	0.0332222	0.119092	-0.0134787	0.099881	-0.00914229	0.0830187	0.0412904	-0.0118443	-0.0530505	-0.209846	-0.111967	0.0534674	0.0557011	0.00391575	-0.0374037	0.103883	-0.0477373	-0.0469875	0
CIA mice_4	0.00284905	-0.11353	0.0636654	0.174463	0.00487407	0.0423554	-0.135944	-0.138849	-0.0950014	-0.0256491	-0.0254185	-0.188423	-0.051581	0.0254603	0.0223975	-0.00207485	0.223506	0.0490678	-0.0336177	0.0529818	0.0385883	-0.0356899	0.0288073	0
CIA mice_5	0.032044	-0.296979	0.0187665	-0.0210274	-0.0659761	-0.00991122	0.091996	0.0632275	0.0394613	0.0729046	0.011913	-0.0286478	0.121594	0.0722922	0.0156081	0.080727	0.0120668	-0.0659059	0.00359458	0.175681	-0.0933092	0.131315	-0.00398654	0
CIA mice_6	-0.117039	-0.0858745	0.122188	0.0662577	0.0658017	0.0153149	0.0257695	-0.0389314	-0.0379646	-0.131637	-0.113079	0.00698717	0.0301685	0.0651997	0.077483	-0.162432	-0.0797889	0.0785659	0.123181	-0.0407987	-0.158717	-0.0209757	-0.0703428	0
CIA mice_7	-0.23767	-0.0197753	0.0261121	-0.107633	0.00906521	-0.0678101	-0.116483	0.213996	-0.0806075	0.0259805	0.0560768	-0.0618105	-0.000193644	-0.0297491	0.0490399	0.0378497	-0.0334062	-0.0642991	0.11119	0.0811089	0.0381371	-0.187294	-0.00639035	0
CIA mice_8	-0.0910915	-0.138775	-0.166606	0.0855781	0.227669	0.0569998	0.196186	-0.0240671	-0.172229	0.0153992	0.0202952	0.0315353	0.0406739	0.0668218	0.0286556	0.0435875	-0.0902937	0.0106356	-0.105529	-0.0432068	0.0625042	-0.0631974	0.0603591	0
CIA mice+HQC_1	-0.0661624	0.162203	-0.23316	0.119303	-0.22284	-0.0239973	0.169541	0.0389257	0.0570539	0.0631557	-0.0245886	-0.0891033	-0.0365828	0.154451	-0.0094408	-0.0215019	0.0112517	0.0523625	0.102775	-0.018006	0.0730597	-0.000651145	-0.0384488	0
CIA mice+HQC_2	0.0925173	-0.116123	-0.069904	0.188759	-0.105356	-0.0489647	-0.186442	-0.105626	-0.0682418	0.137679	0.0257118	0.0850668	-0.0774959	-0.0517181	-0.14268	0.0588248	-0.151028	0.0181569	0.05142	-0.0176347	-0.0621521	-0.01229	0.00898464	0
CIA mice+HQC_3	-0.103341	0.0191171	-0.170226	-0.193671	0.0233777	-0.169584	-0.0960587	-0.138867	-0.0312394	0.132717	-0.025371	0.0843213	-0.00322939	-0.0152079	0.108547	-0.177088	0.0208767	-0.00603074	-0.0557015	0.0669978	0.0487103	0.0477205	-0.0364973	0
CIA mice+HQC_4	-0.199411	0.0282581	-0.00429619	-0.00256857	0.0322163	0.0460313	-0.0831982	0.108898	-0.134706	-0.164826	-0.024965	0.111485	-0.0916424	0.00446602	-0.0380494	0.0358055	0.0214795	-0.00231696	0.074957	0.00431608	0.10862	0.199011	0.0163442	0
CIA mice+HQC_5	-0.267204	0.0995651	-0.0794732	-0.0264955	0.125519	0.363641	-0.0915428	-0.0529547	0.172548	0.108388	-0.0299717	-0.0128391	0.0116182	-0.0238398	-0.00205222	0.0208705	-0.00603259	-0.0470196	0.0254977	0.00532866	-0.0263206	0.00936909	-0.0115454	0
CIA mice+HQC_6	-0.196131	0.130173	0.0414121	0.147368	-0.134313	0.0345541	0.0126806	0.176817	-0.021343	-0.0127344	0.0017436	-0.0132223	-0.0112273	-0.10656	-0.0213111	-0.098033	-0.0334778	0.0391092	-0.2278	0.0470851	-0.0700871	0.00930127	-0.0134295	0
CIA mice+HQC_7	-0.224851	0.0497566	-0.0728575	0.00497611	-0.14454	-0.0658954	0.121171	-0.168765	0.00814273	-0.152898	-0.0524947	0.0878016	0.0638004	-0.154456	0.0162872	0.105253	0.0757639	-0.123264	0.0185896	-0.0164514	-0.0484099	-0.058293	0.0178042	0
CIA mice+HQC_8	-0.200809	0.00492709	-0.042147	-0.221784	-0.0280484	-0.100992	-0.10992	-0.0209159	0.0647816	-0.0678095	0.080421	-0.0938428	0.031366	0.0875545	-0.00916055	0.130386	-0.024172	0.154434	-0.0737276	-0.115685	-0.0799529	0.0278243	0.0440636	0
eigvals	0.799083	0.39752	0.341582	0.319566	0.279154	0.272772	0.256453	0.221812	0.213085	0.20524	0.196203	0.187094	0.172892	0.171577	0.162949	0.158734	0.157619	0.146854	0.138171	0.134298	0.129769	0.122043	0.104582	0
% variation explained	15.1082	7.51591	6.45829	6.04202	5.27797	5.1573	4.84874	4.1938	4.02879	3.88046	3.70961	3.53739	3.26886	3.24401	3.08087	3.00117	2.9801	2.77656	2.6124	2.53918	2.45353	2.30747	1.97733	0
Figure3 D
NMDS
samples	NMDS1	NMDS2	NMDS3
Normal_1	-0.796143	0.0224869	-0.147062
Normal_2	-0.95543	0.229579	0.144184
Normal_3	-0.30626	0.306007	-0.367031
Normal_4	-0.712681	0.475664	-0.0619919
Normal_5	-1.02639	0.360883	-0.152407
Normal_6	-1.9528	0.574665	0.462488
Normal_7	0.22952	0.367134	0.225804
Normal_8	0.0957002	0.473342	0.553866
CIA mice_1	-1.22161	-0.608809	0.358515
CIA mice_2	-1.05631	-0.328953	-0.60297
CIA mice_3	0.424881	-0.749429	0.548383
CIA mice_4	-0.074575	-0.224163	0.483574
CIA mice_5	-0.13185	-0.756917	0.251947
CIA mice_6	0.308719	-0.0585908	0.283911
CIA mice_7	0.975267	-0.0499749	0.254029
CIA mice_8	0.524054	-0.895718	-0.400358
CIA mice+HQC_1	0.429179	0.668634	-0.963201
CIA mice+HQC_2	-0.477324	-0.635675	-0.394411
CIA mice+HQC_3	0.553979	-0.242066	-0.731145
CIA mice+HQC_4	0.693674	0.0520452	0.0990901
CIA mice+HQC_5	1.72423	0.411026	0.606064
CIA mice+HQC_6	0.768098	0.598299	0.0446815
CIA mice+HQC_7	1.01057	0.244038	-0.468232
CIA mice+HQC_8	0.973503	-0.233507	-0.0277277
stress	0.114292	0	0
% variation explained	0	0	0
Figure3 E
familar lever
	Normal_1	Normal_2	Normal_3	Normal_4	Normal_5	Normal_6	Normal_7	Normal_8	CIA mice_1	CIA mice_2	CIA mice_3	CIA mice_4	CIA mice_5	CIA mice_6	CIA mice_7	CIA mice_8	CIA mice+HQC_1	CIA mice+HQC_2	CIA mice+HQC_3	CIA mice+HQC_4	CIA mice+HQC_5	CIA mice+HQC_6	CIA mice+HQC_7	CIA mice+HQC_8
Muribaculaceae	0.509191	0.6762	0.481477	0.285235	0.0316309	0.230985	0.242727	0.238517	0.592001	0.580406	0.577198	0.495061	0.627234	0.371895	0.0474184	0.447385	0.592001	0.180406	0.377198	0.495061	0.627234	0.371895	0.0474184	0.347384
Lachnospiraceae	0.0504378	0.0225838	0.295276	0.190714	0.141191	0.276186	0.399962	0.356914	0.0714459	0.122193	0.0649639	0.0341066	0.129772	0.0542886	0.184582	0.253669	0.234588	0.0720789	0.263863	0.167121	0.359952	0.312129	0.0942877	0.178538
Helicobacteraceae	0.00126622	0.00659798	0.152361	0.00551217	0.000835838	0.00391284	0.111989	0.0954149	0.00916431	0.0789966	0.211646	0.169396	0.0274838	0.135795	0.1869	0.0606223	0.0174158	0.0154908	0.0444302	0.0483182	0.136651	0.0423625	0.0624406	0.0310245
Prevotellaceae	0.0103851	0.0271734	0.0185407	0.0103117	0.0196084	0.0177801	0.0311381	0.0262904	0.0435049	0.0264997	0.0304216	0.0379785	0.0289927	0.0364986	0.0191642	0.0199163	0.0103851	0.0241734	0.0185407	0.0233117	0.0186084	0.0297801	0.0211381	0.0312904
Rikenellaceae	0.0263824	0.00827185	0.0297988	0.0319739	0.0158212	0.0197279	0.0327114	0.0340145	0.0338146	0.0451865	0.044572	0.0743522	0.0223104	0.100805	0.100793	0.0339514	0.0194826	0.0133255	0.0252916	0.0645626	0.062598	0.027508	0.0337519	0.0510114
Ruminococcaceae	0.0684094	0.0121983	0.0395261	0.0371964	0.0596114	0.0891349	0.022111	0.0252737	0.017494	0.0149193	0.0341705	0.0485069	0.023151	0.0158343	0.0118929	0.0177484	0.0299556	0.0434719	0.0304134	0.0211464	0.0175327	0.019908	0.0355971	0.0280298
Lactobacillaceae	0.17087	0.0958982	0.0843002	0.0863246	0.0878426	0.0101505	0.00530552	0.00166664	0.059534	0.0184646	0.16755	0.134287	0.0487732	0.12712	0.154606	0.12175	0.0271323	0.0448396	0.0380384	0.0292475	0.0111922	0.112909	0.0612243	0.0225701
Oscillospiraceae	0.00999098	0.0123346	0.0129058	0.00830107	0.00853748	0.010527	0.0529835	0.0415333	0.0362207	0.011028	0.0215447	0.0659882	0.0565947	0.0727779	0.045629	0.0469625	0.00572343	0.00420116	0.0373323	0.0426946	0.0261689	0.0373896	0.0485714	0.0196115
Bacteroidaceae	0.0235378	0.0120096	0.0279552	0.0250673	0.0165973	0.00882435	0.0253087	0.0269124	0.00783566	0.0196328	0.00802589	0.0559317	0.00946304	0.0083939	0.0120863	0.00305968	0.0235655	0.0449055	0.0230324	0.0116281	0.00728551	0.027022	0.0346831	0.0162815
Desulfovibrionaceae	0.00423229	0.0131472	0.00458674	0.00116478	0.00260702	0.00134248	0.018698	0.0186928	0.00687821	0.0129752	0.013004	0.0129783	0.0170007	0.017812	0.0198633	0.0250347	0.00533165	0.00561898	0.00738601	0.0108612	0.00750145	0.0112388	0.0259813	0.0100269
Clostridia_UCG-014	0.0113786	0.017665	0.00953323	0.0169631	0.00813947	0.0378677	0.00301124	0.0038825	0.00387958	0.00676359	0.00802645	0.00624441	0.0010257	0.00115719	0.0027688	0.0071101	0.023541	0.00391426	0.0163991	0.00607371	0.0110366	0.0136303	0.0232857	0.00296752
Sutterellaceae	0.00478735	0.0332824	0.00637048	0.0178489	0.0328763	0.0193186	0.00607625	0.00284086	0.00470971	0.00535534	0.00585912	0.00772957	0.00212067	0.0144699	0.00249338	0.0126219	0.0232515	0.0358636	0.00632564	0.00337627	0.00823436	0.00534584	0.00401718	0.00959361
Erysipelotrichaceae	0.00452716	0.0389541	0.0137752	0.0102041	0.033135	0.0328416	0.00075281	0.000757561	0.0119652	0.00239998	0.00260814	0.0039998	0.003	0.00168806	0.00140706	0.00672174	0.0287684	0.0217641	0.0219196	0.00250094	0.00469919	0.00221962	0.00182599	0.0060272
Tannerellaceae	0.00759731	0.00178763	0.0120514	0.00479034	0.00390057	0.0218071	0.00777903	0.00827636	0.0169829	0.00727519	0.013931	0.0177031	0.006747	0.00662759	0.00116516	0.00158514	0.00814881	0.00983795	0.0022959	0.00278467	0.00256426	0.00645837	0.00513486	0.00603462
Deferribacteraceae	0.0005724	0.00243768	0.0573193	0.000295295	9.95e-05	0	0.00937427	0.00221587	0.00017034	0.000102467	0.00477165	0.00069669	0.00118557	0.00131301	0.00572144	0.0201828	0.000389652	0.000535534	0.00225916	0.00425295	0.00508326	0.0393757	0.00846064	0.00546701
others	0.0396864	0.0435207	0.124037	0.0356815	0.0292543	0.069989	0.0164543	0.0111172	0.0561782	0.041028	0.0472229	0.0422301	0.0152185	0.0224932	0.0295811	0.019722	0.0191777	0.0444295	0.0145652	0.0347155	0.0174973	0.0339651	0.025857	0.0422573
Figure3 F
genus lever
	Normal_1	Normal_2	Normal_3	Normal_4	Normal_5	Normal_6	Normal_7	Normal_8	CIA mice_1	CIA mice_2	CIA mice_3	CIA mice_4	CIA mice_5	CIA mice_6	CIA mice_7	CIA mice_8	CIA mice+HQC_1	CIA mice+HQC_2	CIA mice+HQC_3	CIA mice+HQC_4	CIA mice+HQC_5	CIA mice+HQC_6	CIA mice+HQC_7	CIA mice+HQC_8
Muribaculaceae	0.509191	0.6762	0.481477	0.285235	0.0316309	0.230985	0.242727	0.238517	0.592001	0.580406	0.577198	0.495061	0.627234	0.371895	0.0474184	0.447385	0.592001	0.180406	0.377198	0.495061	0.627234	0.371895	0.0474184	0.347384
Lachnospiraceae_NK4A136_group	0.0129118	0.0113534	0.0955245	0.0639525	0.0696902	0.140524	0.222371	0.242452	0.0454451	0.0952157	0.0345804	0.0157491	0.0123584	0.0130974	0.0624653	0.139429	0.138242	0.0430014	0.139021	0.158473	0.200928	0.104788	0.106198	0.192959
Helicobacter	0.00126622	0.00659798	0.152361	0.00551217	0.000835838	0.00391284	0.111989	0.0954149	0.00916431	0.0789966	0.211646	0.169396	0.0274838	0.135795	0.1869	0.0606223	0.0174158	0.0154908	0.0444302	0.0483182	0.136651	0.0423625	0.0624406	0.0310245
Lactobacillus	0.17087	0.0958982	0.0843002	0.0863246	0.0878426	0.0101505	0.00530552	0.00166664	0.059534	0.0184646	0.16755	0.134287	0.0487732	0.12712	0.154606	0.12175	0.0271323	0.0448396	0.0380384	0.0292475	0.0111922	0.112909	0.0612243	0.0225701
Alistipes	0.0187157	0.00425781	0.0186767	0.0204574	0.0108261	0.0192531	0.0196985	0.022973	0.00684768	0.0117223	0.00126257	0.0250094	0.0153047	0.0406252	0.0554232	0.00811	0.00870788	0.0136462	0.0107081	0.0337873	0.0288554	0.0501658	0.0434727	0.0269318
Prevotellaceae_UCG-001	0.0433983	0.0636728	0.011332	0.0383516	0.0384087	0.0246378	0.145258	0.0453961	0.0433983	0.0336728	0.111332	0.0783516	0.138409	0.104638	0.145258	0.145396	0.143398	0.0333728	0.031332	0.00835159	0.0384087	0.0646378	0.0752582	0.0453961
Bacteroides	0.0235378	0.0120096	0.0279552	0.0250673	0.0165973	0.00882435	0.0253087	0.0269124	0.00783566	0.0196328	0.00802589	0.0559317	0.00946304	0.0083939	0.0120863	0.00305968	0.0235655	0.0449055	0.0230324	0.0116281	0.00728551	0.027022	0.0346831	0.0162815
Muribaculum	0.0104246	0.00905191	0.0114519	0.0239353	0.0137117	0.000834957	0.0162392	0.0078597	0.0262665	0.0275432	0.025851	0.0276354	0.0305447	0.0272137	0.00617359	0.0369374	0.0284615	0.0344625	0.00563872	0.0176362	0.00158381	0.0164665	0.00802207	0.0182831
Rikenella	0.00584542	0.00326649	0.00818419	0.00905571	0.00248761	0.000474779	0.0121346	0.00831424	0.0056042	0.0266194	0.0127793	0.0452341	0.0568117	0.0598984	0.0737179	0.0258414	0.00987684	0.00835036	0.0142529	0.0207753	0.0333203	0.0135423	0.0295483	0.0414059
Alloprevotella	0.0146493	0.0131773	0.0205675	0.0163454	0.012136	0.0298554	0.0121037	0.00875512	0.0180913	0.0334287	0.0178973	0.0258875	0.0270254	0.026473	0.0217239	0.016761	0.00862317	0.0202709	0.0247204	0.0160756	0.00678774	0.0235967	0.0217638	0.00512435
Lachnospiraceae_UCG-001	0	0.00141405	0.018465	0	0.00331961	0.0299336	0.00695616	0.00438677	0	0.00110508	0.000869383	0.0018702	0.000975144	0.000163717	0.00677529	0.0336547	0.000474359	0.000238015	0.00312242	0.0857172	0.00666707	0.0969069	0.00880784	0.0115763
Clostridia_UCG-014	0.0113786	0.017665	0.00953323	0.0169631	0.00813947	0.0378677	0.00301124	0.0038825	0.00387958	0.00676359	0.00802645	0.00624441	0.0010257	0.00115719	0.0027688	0.0071101	0.023541	0.00391426	0.0163991	0.00607371	0.0110366	0.0136303	0.0232857	0.00296752
Parasutterella	0.00470971	0.00535534	0.00585912	0.00772957	0.000120671	0.00146994	0.000493385	0.0126219	0.00478735	0.0332824	0.00637048	0.0178489	0.0328763	0.0193186	0.00607625	0.00284086	0.0232515	0.0358636	0.00632564	0.00337627	0.00823436	0.00534584	0.00401718	0.0115936
Parabacteroides	0.00559731	0.00178763	0.0120514	0.00379034	0.00290057	0.0118071	0.00677903	0.00627636	0.0169829	0.00727519	0.013931	0.0177031	0.006747	0.00662759	0.00616516	0.00158514	0.00814881	0.00983795	0.0022959	0.00278467	0.00256426	0.00445837	0.00513486	0.00603462
Colidextribacter	0.00470062	0.00572042	0.00539617	0.00418334	0.00302494	0.00450222	0.00695453	0.00833318	0.0106561	0.00279668	0.00455506	0.0106999	0.0105738	0.0173422	0.0118595	0.010949	0.00257214	0.00192639	0.00890343	0.00748495	0.00849303	0.0118953	0.00709528	0.00326243
others	0.113994	0.176228	0.272806	0.128158	0.110947	0.172574	0.278916	0.177591	0.196624	0.115337	0.342353	0.256864	0.150439	0.187276	0.331687	0.220389	0.219764	0.107008	0.213261	0.272138	0.238521	0.37579	0.295574	0.325765
Figure3 G
	Normal	CIA mice	CIA mice+HQC
Lipid metabolism	1.41448e+06	1.34489e+06	1.39104e+06
Lipoic acid metabolism	50987.9	25420.6	41789.1
Lipopolysaccharide biosynthesis	239828	312748	261214
Lipopolysaccharide biosynthesis protein	39237.8	63437.1	40308.3
Lipid A disaccharide synthetase	33411.7	47197.9	34796.6
Lipoate synthase	37762.6	38370.3	39366
Lipoate-protein ligase B	52767.4	59611.8	51970.6
Nicotinate and nicotinamide metabolism	358464	339639	352940
Nitrogen metabolism	253310	243728	253640
Retinol metabolism	41130.5	43693.3	42089.6
Propanoate metabolism	456551	370522	437839
Butanoate metabolism	496244	389171	484057
Pentose phosphate pathway	571755	533674	592744
Phenylalanine metabolism	105474	111115	121527
Tryptophan metabolism	64270.3	71189.5	86994.9
Tyrosine metabolism	114446	99683.2	114847
Phenylalanine, tyrosine and tryptophan biosynthesis	599093	521499	616635
Th17 cell differentiation	29971.9	31608.4	40756.3
Cardiovascular diseases	117694	127300	116410
Pathways in cancer	42508.8	51643.1	45854.7
